# Supplementary material for: Bis{N-[bis­(pyrrolidin-1-yl)phosphor­yl]-2,2,2-trichloro­acetamide}di­nitrato­dioxidouranium(VI)
Source: Acta Crystallogr Sect E Struct Rep Online. 2010 Feb 24;66(Pt 3):m322. doi: 10.1107/S1600536810006422 (PMC2983502; doi:10.1107/S1600536810006422)
Supplement: Supplementary file 1 [file e-66-0m322-sup1.cif]

##############################################################################
###                                                                        ###
###        Electronic paper (Acta Crystallographica Section E)             ###
###                                                                        ###
##############################################################################
#                                                                            #
# This CIF contains the data in a paper accepted for publication in Acta     #
# Crystallographica Section E. It conforms to the requirements of Notes      #
# for Authors for Section E, and has been peer reviewed under the auspices   #
# of the IUCr Commission on Journals.                                        #
#                                                                            #
# Full details of the Crystallographic Information File format               #
# are given in the paper "The Crystallographic Information File (CIF):       #
# a New Standard Archive File for Crystallography" by S. R. Hall, F. H.      #
# Allen and I. D. Brown [Acta Cryst. (1991), A47, 655-685].                  #
#                                                                            #
# The current version of the core CIF dictionary is obtainable from          #
# ftp://ftp.iucr.org/pub/cif_core.dic. The current version number is 2.4.    #
#                                                                            #
# Software is freely available for graphical display of the structure(s) in  #
# this CIF.  For information consult the CIF home page http://www.iucr.org/  #
# cif/home.html                                                              #
#                                                                            #
# This file may be used for bona fide research purposes within the           #
# scientific community so long as proper attribution is given to the journal # 
# article from which it was obtained.                                        #
#                                                                            #
##############################################################################
                                             
data_I
_audit_creation_method     SHELXL-97
_chemical_name_systematic
;
Bis{<i>N</i>-[bis(pyrrolidin-1-yl)phosphoryl]-2,2,2-
trichloroacetamide}dinitratodioxidouranium(VI)
;
_chemical_name_common     ?
_chemical_formula_moiety     'C20 H34 Cl6 N8 O12 P2 U'
_chemical_formula_sum     'C20 H34 Cl6 N8 O12 P2 U'
_chemical_formula_iupac     '[U (N O3)2 O2 (C10 H17 Cl3 N3 O2 P)2]'
_chemical_formula_weight     1091.22
_chemical_melting_point     ?
_symmetry_cell_setting     triclinic
_symmetry_space_group_name_H-M     'P -1'
_symmetry_space_group_name_hall     '-P 1'
loop_
    _symmetry_equiv_pos_as_xyz
    'x, y, z'
    '-x, -y, -z'
_cell_length_a     9.8292(7)
_cell_length_b     10.3436(8)
_cell_length_c     10.4475(6)
_cell_angle_alpha     71.905(6)
_cell_angle_beta     84.391(5)
_cell_angle_gamma     71.475(6)
_cell_volume     957.34(11)
_cell_formula_units_Z     1
_cell_measurement_reflns_used     35271
_cell_measurement_theta_min     3.00
_cell_measurement_theta_max     40.84
_cell_measurement_temperature     293(2)
_exptl_crystal_description     'block'
_exptl_crystal_colour     yellow
_exptl_crystal_size_max     0.40
_exptl_crystal_size_mid     0.30
_exptl_crystal_size_min     0.20
_exptl_crystal_density_diffrn     1.893
_exptl_crystal_density_meas     ?
_exptl_crystal_density_method     'not measured'
_exptl_crystal_F_000     530
_exptl_absorpt_coefficient_mu     4.804
_exptl_absorpt_correction_type     'multi-scan'
_exptl_absorpt_process_details
;
(CrysAlis RED; Oxford Diffraction, 2006)
;
_exptl_absorpt_correction_T_min     0.2496
_exptl_absorpt_correction_T_max     0.4467
_exptl_special_details
;
;
_diffrn_ambient_temperature     293(2)
_diffrn_radiation_type     MoK\a
_diffrn_radiation_wavelength     0.71073
_diffrn_radiation_source     'fine-focus sealed tube'
_diffrn_radiation_monochromator     graphite
_diffrn_measurement_device_type
                                   'Oxford Diffraction Xcalibur3 diffractometer'
_diffrn_measurement_method     '\w-scans'
_diffrn_detector_area_resol_mean     16.1827
_diffrn_reflns_number     22849
_diffrn_reflns_av_R_equivalents     0.0896
_diffrn_reflns_av_sigmaI/netI     0.0493
_diffrn_reflns_theta_min     3.00
_diffrn_reflns_theta_max     30.00
_diffrn_reflns_theta_full     30.00
_diffrn_measured_fraction_theta_max     0.989
_diffrn_measured_fraction_theta_full     0.989
_diffrn_reflns_limit_h_min     -13
_diffrn_reflns_limit_h_max     13
_diffrn_reflns_limit_k_min     -14
_diffrn_reflns_limit_k_max     14
_diffrn_reflns_limit_l_min     -14
_diffrn_reflns_limit_l_max     14
_diffrn_standards_number     ?
_diffrn_standards_interval_count     ?
_diffrn_standards_interval_time     ?
_diffrn_standards_decay_%     ?
_refine_special_details
;
Refinement of <i>F</i>^2^ against ALL reflections. The weighted <i>R</i>-factor
wR and goodness of fit <i>S</i> are based on <i>F</i>^2^, conventional
<i>R</i>-factors <i>R</i> are based on <i>F</i>, with <i>F</i> set to zero for
negative <i>F</i>^2^. The threshold expression of <i>F</i>^2^ >
\s(<i>F</i>^2^) is used only for calculating <i>R</i>-factors(gt) etc. and is
not relevant to the choice of reflections for refinement. <i>R</i>-factors
based on <i>F</i>^2^ are statistically about twice as large as those based on
<i>F</i>, and <i>R</i>- factors based on ALL data will be even larger.
;
_reflns_number_total     5523
_reflns_number_gt     5486
_reflns_threshold_expression     >2sigma(I)
_refine_ls_structure_factor_coef     Fsqd
_refine_ls_matrix_type     full
_refine_ls_R_factor_all     0.0339
_refine_ls_R_factor_gt     0.0336
_refine_ls_wR_factor_gt     0.0842
_refine_ls_wR_factor_ref     0.0847
_refine_ls_goodness_of_fit_ref     0.976
_refine_ls_restrained_S_all     0.973
_refine_ls_number_reflns     5523
_refine_ls_number_parameters     260
_refine_ls_number_restraints     56
_refine_ls_hydrogen_treatment     constr
_refine_ls_weighting_scheme     calc
_refine_ls_weighting_details
         'calc w=1/[\s^2^(Fo^2^)+(0.0645P)^2^+0.0000P] where P=(Fo^2^+2Fc^2^)/3'
_atom_sites_solution_hydrogens     geom
_atom_sites_solution_primary     direct
_atom_sites_solution_secondary     difmap
_refine_ls_shift/su_max     0.001
_refine_ls_shift/su_mean     0.000
_refine_diff_density_max     1.930
_refine_diff_density_min     -1.681
_refine_ls_extinction_method     SHELXL
_refine_ls_extinction_coef     0.0164(15)
_refine_ls_extinction_expression
                                  'Fc^*^=kFc[1+0.001xFc^2^\l^3^/sin(2\q)]^-1/4^'
loop_
    _atom_type_symbol
    _atom_type_description
    _atom_type_scat_dispersion_real
    _atom_type_scat_dispersion_imag
    _atom_type_scat_source
    'C' 'C' 0.0033 0.0016
                         'International Tables Vol C Tables 4.2.6.8 and 6.1.1.4'
    'H' 'H' 0.0000 0.0000
                         'International Tables Vol C Tables 4.2.6.8 and 6.1.1.4'
    'Cl' 'Cl' 0.1484 0.1585
                         'International Tables Vol C Tables 4.2.6.8 and 6.1.1.4'
    'N' 'N' 0.0061 0.0033
                         'International Tables Vol C Tables 4.2.6.8 and 6.1.1.4'
    'O' 'O' 0.0106 0.0060
                         'International Tables Vol C Tables 4.2.6.8 and 6.1.1.4'
    'P' 'P' 0.1023 0.0942
                         'International Tables Vol C Tables 4.2.6.8 and 6.1.1.4'
    'U' 'U' -9.6767 9.6646
                         'International Tables Vol C Tables 4.2.6.8 and 6.1.1.4'
_computing_data_collection
;
CrysAlis CCD (Oxford Diffraction, 2006)
;
_computing_cell_refinement
;
CrysAlis RED (Oxford Diffraction, 2006)
;
_computing_data_reduction
;
CrysAlis RED (Oxford Diffraction, 2006)
;
_computing_structure_solution     'SHELXS97 (Sheldrick, 2008)'
_computing_structure_refinement     'SHELXL97 (Sheldrick, 2008)'
_computing_molecular_graphics
;
ORTEP-3 for Windows (Burnett & Johnson, 1996; Farrugia, 1997)
;
_computing_publication_material     'WinGX (Farrugia, 1999)'
loop_
    _atom_site_type_symbol
    _atom_site_label
    _atom_site_fract_x
    _atom_site_fract_y
    _atom_site_fract_z
    _atom_site_U_iso_or_equiv
    _atom_site_adp_type
    _atom_site_calc_flag
    _atom_site_refinement_flags
    _atom_site_occupancy
    _atom_site_disorder_assembly
    _atom_site_disorder_group
    U U 0.5000 0.5000 0.5000 0.03209(7) Uani d S 1 . .
    Cl Cl1 1.08718(12) 0.15464(16) 0.42224(11) 0.0674(3) Uani d . 1 . .
    Cl Cl2 1.27581(13) -0.08470(15) 0.60993(14) 0.0711(3) Uani d . 1 . .
    Cl Cl3 1.23459(15) 0.1967(2) 0.6270(2) 0.0834(4) Uani d . 1 . .
    P P1 0.74992(8) 0.19775(8) 0.75384(8) 0.03262(14) Uani d . 1 A .
    O O1 0.6348(3) 0.2904(3) 0.6531(3) 0.0474(6) Uani d . 1 . .
    O O2 1.0554(3) -0.0118(4) 0.8039(3) 0.0613(9) Uani d . 1 . .
    O O3 0.5489(3) 0.6026(4) 0.5826(3) 0.0526(6) Uani d . 1 . .
    O O4 0.6361(3) 0.5934(3) 0.2862(3) 0.0520(7) Uani d . 1 . .
    O O5 0.7579(3) 0.4078(4) 0.4326(3) 0.0588(8) Uani d . 1 . .
    O O6 0.8601(4) 0.4932(4) 0.2460(4) 0.0688(10) Uani d . 1 . .
    N N1 0.8984(3) 0.1713(3) 0.6561(3) 0.0373(5) Uani d . 1 . .
    H H1 0.8905 0.2245 0.5738 0.045 Uiso calc R 1 . .
    N N3 0.7074(3) 0.0571(3) 0.8365(3) 0.0420(6) Uani d . 1 . .
    N N4 0.7559(3) 0.4981(4) 0.3181(3) 0.0432(6) Uani d . 1 . .
    C C1 1.0286(3) 0.0743(4) 0.6952(3) 0.0383(6) Uani d . 1 . .
    C C2 1.1511(4) 0.0847(4) 0.5899(4) 0.0445(7) Uani d . 1 . .
    N N2 0.7919(3) 0.2608(4) 0.8625(4) 0.0450(6) Uani d D 1 . .
    C C3A 0.6874(16) 0.2992(18) 0.9673(15) 0.056(4) Uani d PDU 0.58 A 1
    H H3A1 0.7145 0.2300 1.0549 0.067 Uiso calc PR 0.58 A 1
    H H3A2 0.5915 0.3050 0.9453 0.067 Uiso calc PR 0.58 A 1
    C C4A 0.6950(10) 0.4427(12) 0.9649(15) 0.072(3) Uani d PDU 0.58 A 1
    H H4A1 0.6628 0.4628 1.0494 0.086 Uiso calc PR 0.58 A 1
    H H4A2 0.6384 0.5183 0.8917 0.086 Uiso calc PR 0.58 A 1
    C C5A 0.8571(12) 0.4237(17) 0.9427(18) 0.084(4) Uani d PDU 0.58 A 1
    H H5A1 0.8771 0.5144 0.9155 0.101 Uiso calc PR 0.58 A 1
    H H5A2 0.9129 0.3609 1.0223 0.101 Uiso calc PR 0.58 A 1
    C C6A 0.884(2) 0.355(2) 0.828(2) 0.066(6) Uani d PDU 0.58 A 1
    H H6A1 0.8564 0.4270 0.7415 0.079 Uiso calc PR 0.58 A 1
    H H6A2 0.9840 0.3007 0.8241 0.079 Uiso calc PR 0.58 A 1
    C C3B 0.692(3) 0.282(3) 0.974(2) 0.075(7) Uani d PDU 0.42 A 2
    H H3B1 0.5935 0.3271 0.9419 0.090 Uiso calc PR 0.42 A 2
    H H3B2 0.6979 0.1919 1.0426 0.090 Uiso calc PR 0.42 A 2
    C C4B 0.743(2) 0.377(2) 1.0253(19) 0.096(5) Uani d PDU 0.42 A 2
    H H4B1 0.8132 0.3208 1.0961 0.115 Uiso calc PR 0.42 A 2
    H H4B2 0.6634 0.4393 1.0611 0.115 Uiso calc PR 0.42 A 2
    C C5B 0.810(3) 0.4639(19) 0.904(3) 0.096(6) Uani d PDU 0.42 A 2
    H H5B1 0.7379 0.5434 0.8473 0.116 Uiso calc PR 0.42 A 2
    H H5B2 0.8789 0.4995 0.9322 0.116 Uiso calc PR 0.42 A 2
    C C6B 0.885(3) 0.352(3) 0.831(3) 0.072(8) Uani d PDU 0.42 A 2
    H H6B1 0.8895 0.3961 0.7349 0.086 Uiso calc PR 0.42 A 2
    H H6B2 0.9811 0.2988 0.8655 0.086 Uiso calc PR 0.42 A 2
    C C7 0.6093(4) 0.0065(5) 0.7792(4) 0.0497(8) Uani d . 1 . .
    H H7A 0.6362 0.0058 0.6875 0.060 Uiso calc R 1 . .
    H H7B 0.5109 0.0666 0.7797 0.060 Uiso calc R 1 . .
    C C8 0.6270(8) -0.1427(7) 0.8705(8) 0.0852(18) Uani d . 1 . .
    H H8A 0.5426 -0.1457 0.9265 0.102 Uiso calc R 1 . .
    H H8B 0.6408 -0.2085 0.8180 0.102 Uiso calc R 1 . .
    C C9 0.7537(12) -0.1812(7) 0.9542(8) 0.109(3) Uani d . 1 . .
    H H9A 0.8378 -0.2340 0.9145 0.131 Uiso calc R 1 . .
    H H9B 0.7402 -0.2411 1.0435 0.131 Uiso calc R 1 . .
    C C10 0.7735(5) -0.0494(5) 0.9627(4) 0.0582(10) Uani d . 1 . .
    H H10A 0.8744 -0.0588 0.9669 0.070 Uiso calc R 1 . .
    H H10B 0.7250 -0.0240 1.0409 0.070 Uiso calc R 1 . .
loop_
    _atom_site_aniso_label
    _atom_site_aniso_U_11
    _atom_site_aniso_U_22
    _atom_site_aniso_U_33
    _atom_site_aniso_U_12
    _atom_site_aniso_U_13
    _atom_site_aniso_U_23
    U 0.02715(9) 0.02741(9) 0.03229(10) -0.00624(5) -0.00343(5) 0.00313(5)
    Cl1 0.0505(5) 0.0857(9) 0.0435(5) -0.0017(5) 0.0060(4) -0.0091(5)
    Cl2 0.0527(6) 0.0636(7) 0.0744(7) 0.0138(5) 0.0040(5) -0.0225(6)
    Cl3 0.0579(6) 0.0868(10) 0.1247(13) -0.0366(7) 0.0060(7) -0.0446(10)
    P1 0.0271(3) 0.0258(3) 0.0332(3) -0.0036(2) -0.0009(2) 0.0033(3)
    O1 0.0287(10) 0.0412(13) 0.0442(12) 0.0003(9) -0.0008(9) 0.0152(10)
    O2 0.0430(14) 0.067(2) 0.0440(14) 0.0099(13) -0.0099(11) 0.0004(14)
    O3 0.0576(16) 0.0518(17) 0.0555(16) -0.0269(13) -0.0045(12) -0.0136(13)
    O4 0.0400(12) 0.0461(15) 0.0446(13) -0.0036(11) 0.0033(10) 0.0110(11)
    O5 0.0386(13) 0.0545(18) 0.0472(14) 0.0013(11) 0.0060(11) 0.0173(12)
    O6 0.0469(15) 0.072(2) 0.0606(18) -0.0101(15) 0.0194(14) 0.0037(16)
    N1 0.0283(11) 0.0379(14) 0.0335(12) -0.0001(9) -0.0020(9) -0.0032(10)
    N3 0.0400(13) 0.0332(14) 0.0412(14) -0.0116(11) -0.0122(11) 0.0093(11)
    N4 0.0355(13) 0.0411(15) 0.0393(14) -0.0073(11) 0.0042(10) 0.0016(11)
    C1 0.0307(13) 0.0410(17) 0.0385(14) -0.0019(11) -0.0061(11) -0.0124(13)
    C2 0.0318(14) 0.0473(19) 0.0478(18) -0.0044(13) -0.0006(12) -0.0124(15)
    N2 0.0428(14) 0.0428(16) 0.0518(16) -0.0165(12) 0.0106(12) -0.0170(14)
    C3A 0.052(6) 0.067(7) 0.056(6) -0.023(5) 0.034(6) -0.035(6)
    C4A 0.049(4) 0.071(6) 0.106(8) -0.009(4) 0.013(5) -0.054(6)
    C5A 0.054(5) 0.094(9) 0.141(11) -0.028(6) 0.021(6) -0.087(9)
    C6A 0.055(10) 0.064(10) 0.107(12) -0.043(8) 0.032(9) -0.049(9)
    C3B 0.073(13) 0.066(11) 0.082(14) -0.011(8) -0.019(9) -0.024(9)
    C4B 0.112(13) 0.102(13) 0.096(11) -0.030(10) 0.004(9) -0.064(10)
    C5B 0.109(16) 0.059(9) 0.134(14) -0.019(9) 0.002(11) -0.055(9)
    C6B 0.055(14) 0.066(15) 0.100(15) -0.006(10) -0.007(9) -0.042(12)
    C7 0.0418(17) 0.052(2) 0.054(2) -0.0214(16) -0.0004(14) -0.0055(17)
    C8 0.089(4) 0.058(3) 0.110(5) -0.046(3) -0.009(3) 0.000(3)
    C9 0.171(8) 0.042(3) 0.102(5) -0.043(4) -0.060(5) 0.024(3)
    C10 0.059(2) 0.048(2) 0.0467(19) -0.0157(18) -0.0118(16) 0.0179(16)
_geom_special_details
;
All esds (except the esd in the dihedral angle between two l.s. planes) are
estimated using the full covariance matrix. The cell esds are taken into
account individually in the estimation of esds in distances, angles and
torsion angles; correlations between esds in cell parameters are only used
when they are defined by crystal symmetry. An approximate (isotropic)
treatment of cell esds is used for estimating esds involving l.s. planes.
;
loop_
    _geom_bond_atom_site_label_1
    _geom_bond_atom_site_label_2
    _geom_bond_site_symmetry_2
    _geom_bond_distance
    _geom_bond_publ_flag
    U O3 . 1.754(3) ?
    U O3 2_666 1.754(3) ?
    U O1 . 2.334(2) ?
    U O1 2_666 2.334(2) ?
    U O5 . 2.523(3) ?
    U O5 2_666 2.523(3) ?
    U O4 2_666 2.571(3) ?
    U O4 . 2.571(3) ?
    Cl1 C2 . 1.768(4) ?
    Cl2 C2 . 1.753(4) ?
    Cl3 C2 . 1.764(4) ?
    P1 O1 . 1.491(2) ?
    P1 N3 . 1.604(3) ?
    P1 N2 . 1.615(3) ?
    P1 N1 . 1.696(3) ?
    O2 C1 . 1.197(5) ?
    O4 N4 . 1.267(4) ?
    O5 N4 . 1.265(4) ?
    O6 N4 . 1.208(4) ?
    N1 C1 . 1.357(4) ?
    N1 H1 . 0.8600 ?
    N3 C10 . 1.478(5) ?
    N3 C7 . 1.481(5) ?
    C1 C2 . 1.556(5) ?
    N2 C6B . 1.460(14) ?
    N2 C6A . 1.475(8) ?
    N2 C3B . 1.473(14) ?
    N2 C3A . 1.484(7) ?
    C3A C4A . 1.502(13) ?
    C3A H3A1 . 0.9700 ?
    C3A H3A2 . 0.9700 ?
    C4A C5A . 1.546(12) ?
    C4A H4A1 . 0.9700 ?
    C4A H4A2 . 0.9700 ?
    C5A C6A . 1.538(13) ?
    C5A H5A1 . 0.9700 ?
    C5A H5A2 . 0.9700 ?
    C6A H6A1 . 0.9700 ?
    C6A H6A2 . 0.9700 ?
    C3B C4B . 1.482(16) ?
    C3B H3B1 . 0.9700 ?
    C3B H3B2 . 0.9700 ?
    C4B C5B . 1.542(18) ?
    C4B H4B1 . 0.9700 ?
    C4B H4B2 . 0.9700 ?
    C5B C6B . 1.531(15) ?
    C5B H5B1 . 0.9700 ?
    C5B H5B2 . 0.9700 ?
    C6B H6B1 . 0.9700 ?
    C6B H6B2 . 0.9700 ?
    C7 C8 . 1.507(8) ?
    C7 H7A . 0.9700 ?
    C7 H7B . 0.9700 ?
    C8 C9 . 1.468(10) ?
    C8 H8A . 0.9700 ?
    C8 H8B . 0.9700 ?
    C9 C10 . 1.467(8) ?
    C9 H9A . 0.9700 ?
    C9 H9B . 0.9700 ?
    C10 H10A . 0.9700 ?
    C10 H10B . 0.9700 ?
loop_
    _geom_angle_atom_site_label_1
    _geom_angle_atom_site_label_2
    _geom_angle_atom_site_label_3
    _geom_angle_site_symmetry_1
    _geom_angle_site_symmetry_3
    _geom_angle
    _geom_angle_publ_flag
    O3 U O3 . 2_666 180.00(13) ?
    O3 U O1 . . 90.47(14) ?
    O3 U O1 2_666 . 89.53(14) ?
    O3 U O1 . 2_666 89.53(14) ?
    O3 U O1 2_666 2_666 90.47(14) ?
    O1 U O1 . 2_666 180.0 ?
    O3 U O5 . . 90.00(14) ?
    O3 U O5 2_666 . 90.00(14) ?
    O1 U O5 . . 65.33(9) ?
    O1 U O5 2_666 . 114.67(9) ?
    O3 U O5 . 2_666 90.00(14) ?
    O3 U O5 2_666 2_666 90.00(14) ?
    O1 U O5 . 2_666 114.67(9) ?
    O1 U O5 2_666 2_666 65.33(9) ?
    O5 U O5 . 2_666 180.0 ?
    O3 U O4 . 2_666 88.35(13) ?
    O3 U O4 2_666 2_666 91.65(13) ?
    O1 U O4 . 2_666 65.33(8) ?
    O1 U O4 2_666 2_666 114.67(8) ?
    O5 U O4 . 2_666 130.60(9) ?
    O5 U O4 2_666 2_666 49.40(9) ?
    O3 U O4 . . 91.65(13) ?
    O3 U O4 2_666 . 88.35(13) ?
    O1 U O4 . . 114.67(8) ?
    O1 U O4 2_666 . 65.33(8) ?
    O5 U O4 . . 49.40(9) ?
    O5 U O4 2_666 . 130.60(9) ?
    O4 U O4 2_666 . 180.0 ?
    O1 P1 N3 . . 108.41(16) ?
    O1 P1 N2 . . 119.57(19) ?
    N3 P1 N2 . . 107.23(17) ?
    O1 P1 N1 . . 102.49(14) ?
    N3 P1 N1 . . 115.72(16) ?
    N2 P1 N1 . . 103.76(15) ?
    P1 O1 U . . 157.1(2) ?
    N4 O4 U . . 96.89(19) ?
    N4 O5 U . . 99.3(2) ?
    C1 N1 P1 . . 126.3(2) ?
    C1 N1 H1 . . 116.9 ?
    P1 N1 H1 . . 116.9 ?
    C10 N3 C7 . . 110.9(3) ?
    C10 N3 P1 . . 127.0(3) ?
    C7 N3 P1 . . 121.4(2) ?
    O6 N4 O5 . . 122.5(3) ?
    O6 N4 O4 . . 123.1(3) ?
    O5 N4 O4 . . 114.4(3) ?
    O2 C1 N1 . . 125.1(3) ?
    O2 C1 C2 . . 119.3(3) ?
    N1 C1 C2 . . 115.5(3) ?
    C1 C2 Cl2 . . 109.9(3) ?
    C1 C2 Cl3 . . 105.5(2) ?
    Cl2 C2 Cl3 . . 109.3(2) ?
    C1 C2 Cl1 . . 112.6(2) ?
    Cl2 C2 Cl1 . . 108.7(2) ?
    Cl3 C2 Cl1 . . 110.8(2) ?
    C6B N2 C6A . . 1(2) ?
    C6B N2 C3B . . 113.4(9) ?
    C6A N2 C3B . . 113.9(9) ?
    C6B N2 C3A . . 109.0(9) ?
    C6A N2 C3A . . 109.3(6) ?
    C3B N2 C3A . . 6.4(17) ?
    C6B N2 P1 . . 123.2(10) ?
    C6A N2 P1 . . 122.1(7) ?
    C3B N2 P1 . . 118.4(8) ?
    C3A N2 P1 . . 120.3(6) ?
    N2 C3A C4A . . 103.5(7) ?
    N2 C3A H3A1 . . 111.1 ?
    C4A C3A H3A1 . . 111.1 ?
    N2 C3A H3A2 . . 111.1 ?
    C4A C3A H3A2 . . 111.1 ?
    H3A1 C3A H3A2 . . 109.0 ?
    C3A C4A C5A . . 101.7(8) ?
    C3A C4A H4A1 . . 111.4 ?
    C5A C4A H4A1 . . 111.4 ?
    C3A C4A H4A2 . . 111.4 ?
    C5A C4A H4A2 . . 111.4 ?
    H4A1 C4A H4A2 . . 109.3 ?
    C6A C5A C4A . . 99.5(10) ?
    C6A C5A H5A1 . . 111.9 ?
    C4A C5A H5A1 . . 111.9 ?
    C6A C5A H5A2 . . 111.9 ?
    C4A C5A H5A2 . . 111.9 ?
    H5A1 C5A H5A2 . . 109.6 ?
    N2 C6A C5A . . 103.7(8) ?
    N2 C6A H6A1 . . 111.0 ?
    C5A C6A H6A1 . . 111.0 ?
    N2 C6A H6A2 . . 111.0 ?
    C5A C6A H6A2 . . 111.0 ?
    H6A1 C6A H6A2 . . 109.0 ?
    C4B C3B N2 . . 102.4(11) ?
    C4B C3B H3B1 . . 111.3 ?
    N2 C3B H3B1 . . 111.3 ?
    C4B C3B H3B2 . . 111.3 ?
    N2 C3B H3B2 . . 111.3 ?
    H3B1 C3B H3B2 . . 109.2 ?
    C3B C4B C5B . . 105.9(13) ?
    C3B C4B H4B1 . . 110.6 ?
    C5B C4B H4B1 . . 110.6 ?
    C3B C4B H4B2 . . 110.6 ?
    C5B C4B H4B2 . . 110.6 ?
    H4B1 C4B H4B2 . . 108.7 ?
    C6B C5B C4B . . 101.6(13) ?
    C6B C5B H5B1 . . 111.5 ?
    C4B C5B H5B1 . . 111.5 ?
    C6B C5B H5B2 . . 111.5 ?
    C4B C5B H5B2 . . 111.5 ?
    H5B1 C5B H5B2 . . 109.3 ?
    N2 C6B C5B . . 102.6(11) ?
    N2 C6B H6B1 . . 111.2 ?
    C5B C6B H6B1 . . 111.2 ?
    N2 C6B H6B2 . . 111.2 ?
    C5B C6B H6B2 . . 111.2 ?
    H6B1 C6B H6B2 . . 109.2 ?
    N3 C7 C8 . . 104.1(4) ?
    N3 C7 H7A . . 110.9 ?
    C8 C7 H7A . . 110.9 ?
    N3 C7 H7B . . 110.9 ?
    C8 C7 H7B . . 110.9 ?
    H7A C7 H7B . . 108.9 ?
    C9 C8 C7 . . 106.4(4) ?
    C9 C8 H8A . . 110.4 ?
    C7 C8 H8A . . 110.4 ?
    C9 C8 H8B . . 110.4 ?
    C7 C8 H8B . . 110.4 ?
    H8A C8 H8B . . 108.6 ?
    C8 C9 C10 . . 108.4(5) ?
    C8 C9 H9A . . 110.0 ?
    C10 C9 H9A . . 110.0 ?
    C8 C9 H9B . . 110.0 ?
    C10 C9 H9B . . 110.0 ?
    H9A C9 H9B . . 108.4 ?
    C9 C10 N3 . . 103.0(4) ?
    C9 C10 H10A . . 111.2 ?
    N3 C10 H10A . . 111.2 ?
    C9 C10 H10B . . 111.2 ?
    N3 C10 H10B . . 111.2 ?
    H10A C10 H10B . . 109.1 ?
loop_
    _geom_hbond_atom_site_label_D
    _geom_hbond_atom_site_label_H
    _geom_hbond_atom_site_label_A
    _geom_hbond_site_symmetry_A
    _geom_hbond_distance_DH
    _geom_hbond_distance_HA
    _geom_hbond_distance_DA
    _geom_hbond_angle_DHA
    N1 H1 O5 . 0.86 2.13 2.877(4) 145.0
data_global
_journal_date_recd_electronic     2010-02-11
_journal_date_accepted     2010-02-18
_journal_name_full     'Acta Crystallographica, Section E'
_journal_year     2010
_journal_volume     66
_journal_issue      3
_journal_page_first     m322
_journal_page_last     m322
_journal_paper_category     QM
_journal_coeditor_code     DN2539
_publ_contact_author_name     'Kateryna O. Znovjyak'
_publ_contact_author_address
;
Kyiv National Taras Shevchenko University,
Department of Chemistry,
Volodymyrska str. 64, 01601 Kyiv, Ukraine
;
_publ_contact_author_email     znovkat@yahoo.com
_publ_contact_author_fax     '+380442393393'
_publ_contact_author_phone     '+380442393392'
_publ_section_title
;\
Bis{<i>N</i>-[bis(pyrrolidin-1-yl)phosphoryl]-2,2,2-\
trichloroacetamide}dinitratodioxidouranium(VI)
;
loop_
    _publ_author_name
    _publ_author_address
    'Kateryna O. Znovjyak'
;
Kyiv National Taras Shevchenko University,
Department of Chemistry,
Volodymyrska str. 64, 01601 Kyiv, Ukraine
;
    'Vladimir A. Ovchynnikov'
;
Kyiv National Taras Shevchenko University,
Department of Chemistry,
Volodymyrska str. 64, 01601 Kyiv, Ukraine
;
    'Olesia V. Moroz'
;
Kyiv National Taras Shevchenko University,
Department of Chemistry,
Volodymyrska str. 64, 01601 Kyiv, Ukraine
;
    'Svitlana V. Shishkina'
;
STC "Institute for Single Crystals",
National Academy of Science of Ukraine,
Lenina ave. 60, 61001, Khar'kov,
Ukraine
;
    'Vladimir M. Amirkhanov'
;
Kyiv National Taras Shevchenko University,
Department of Chemistry,
Volodymyrska str. 64, 01601 Kyiv, Ukraine
;
_publ_section_synopsis     .
