# Supplementary material for: Bis{N-[bis­(pyrrolidin-1-yl)phosphor­yl]-2,2,2-trichloro­acetamide}di­nitrato­dioxidouranium(VI)
Source: Acta Crystallogr Sect E Struct Rep Online. 2010 Feb 24;66(Pt 3):m322. doi: 10.1107/S1600536810006422 (PMC2983502; doi:10.1107/S1600536810006422)
Supplement: Supplementary file 2 [file e-66-0m322-Isup2.hkl]

#
# h,k,l, Fc-squared, Fo-squared, sigma(Fo-squared) and status flag
#
data_I
_shelx_title ' I         P-1          R = 0.04'
_shelx_refln_list_code          4
_shelx_F_calc_maximum      180.53
_exptl_crystal_F_000       530.00
_reflns_d_resolution_high  0.7108
 
loop_
 _symmetry_equiv_pos_as_xyz
 'x, y, z'
 '-x, -y, -z'
 
_cell_length_a     9.8292
_cell_length_b    10.3436
_cell_length_c    10.4475
_cell_angle_alpha  71.905
_cell_angle_beta   84.391
_cell_angle_gamma  71.475
 
_shelx_F_squared_multiplier     1.000
 
loop_
 _refln_index_h
 _refln_index_k
 _refln_index_l
 _refln_F_squared_calc
 _refln_F_squared_meas
 _refln_F_squared_sigma
 _refln_observed_status
   2   0   0     2585.51     2876.48     28.47 o
   3   0   0     3351.00     3732.80     17.30 o
   4   0   0     7236.69     7055.73     94.83 o
   5   0   0     5037.78     5355.34     81.32 o
   6   0   0       61.76       53.51      3.09 o
   7   0   0     2395.75     2440.65     54.09 o
   8   0   0     3620.66     3691.63    127.21 o
   9   0   0      801.61      828.20     25.01 o
  10   0   0      195.18      204.65     11.12 o
  11   0   0      299.37      293.62     13.87 o
  12   0   0      366.86      326.85     23.09 o
  13   0   0      106.06      106.47     17.04 o
 -12   1   0      304.05      299.62     25.39 o
 -11   1   0      491.40      452.63     26.68 o
 -10   1   0      304.40      277.74     12.07 o
  -9   1   0      132.20      144.55     16.87 o
  -8   1   0     1888.18     1953.94     54.13 o
  -7   1   0     2236.82     2347.71     52.17 o
  -6   1   0     2877.53     2903.85     76.03 o
  -5   1   0     1372.38     1427.63     11.96 o
  -4   1   0     2255.79     2589.75     33.71 o
  -3   1   0    15805.16    16767.84    289.31 o
  -2   1   0     3922.16     4388.21     23.41 o
  -1   1   0     5549.63     6019.51    428.10 o
   2   1   0     8313.73     8930.38    757.78 o
   3   1   0     4183.85     4435.57    156.04 o
   4   1   0      559.01      546.64     10.64 o
   5   1   0     1519.10     1672.41     21.63 o
   6   1   0     6683.66     6992.85     48.62 o
   7   1   0     1084.91     1105.05     20.38 o
   8   1   0      847.85      886.68     27.05 o
   9   1   0      652.66      671.03     14.74 o
  10   1   0      497.59      447.93     22.80 o
  11   1   0      528.39      498.41     19.70 o
  12   1   0      164.35      164.23     14.29 o
  13   1   0      218.73      212.47     15.95 o
 -12   2   0       39.05       41.98     15.43 o
 -11   2   0      420.49      456.95     27.04 o
 -10   2   0      734.80      860.08     30.93 o
  -9   2   0     1503.68     1629.80     30.34 o
  -8   2   0      210.24      192.42      8.27 o
  -7   2   0      407.75      423.78     10.39 o
  -6   2   0     4608.73     4739.14    100.43 o
  -5   2   0     3571.54     3958.12     24.12 o
  -4   2   0     2148.67     2399.57     15.22 o
  -3   2   0     1454.98     1435.24     31.85 o
  -2   2   0    16503.71    17264.28    334.15 o
  -1   2   0     1382.81     1332.74     11.55 o
   0   2   0     7591.02     7151.85   1801.29 o
   2   2   0     1640.71     1888.39     61.65 o
   3   2   0     5754.52     5633.94    263.06 o
   4   2   0     2858.82     2959.63     71.37 o
   5   2   0     2801.56     2822.13     22.24 o
   6   2   0     2023.35     2146.20     15.09 o
   7   2   0      275.14      289.62     10.63 o
   8   2   0     1510.67     1527.75     18.19 o
   9   2   0     1705.29     1846.43     25.06 o
  10   2   0      353.85      331.91     13.08 o
  11   2   0      570.36      550.02     19.84 o
  12   2   0      303.34      317.91     16.37 o
  13   2   0      215.21      202.41     15.84 o
 -11   3   0      156.09      157.65     21.31 o
 -10   3   0      212.03      229.56     21.81 o
  -9   3   0      519.46      538.17     23.54 o
  -8   3   0     2301.04     2573.41     68.90 o
  -7   3   0     1569.63     1724.76     16.47 o
  -6   3   0       55.21       46.51      3.47 o
  -5   3   0     1807.38     1805.50     18.29 o
  -4   3   0     5415.12     5607.90    129.38 o
  -3   3   0    13330.92    13339.38    222.73 o
  -2   3   0     1081.22     1197.78      9.31 o
  -1   3   0      700.37      703.82     82.29 o
   0   3   0    13444.65    11839.89   2729.60 o
   1   3   0     2025.04     2299.41     44.76 o
   2   3   0      225.52      237.90     11.82 o
   3   3   0     2077.61     2236.20     12.90 o
   4   3   0     3793.15     3442.64    118.38 o
   5   3   0     6246.92     6541.33    247.18 o
   6   3   0     1204.59     1271.88     22.29 o
   7   3   0     1623.25     1777.74     29.06 o
   8   3   0     1775.12     1777.46     20.97 o
   9   3   0      263.05      233.48     10.81 o
  10   3   0      344.95      360.60     13.51 o
  11   3   0      530.73      504.18     15.91 o
  12   3   0      941.32      988.10     26.23 o
  13   3   0      125.29      108.16     12.54 o
 -11   4   0      575.23      632.22     24.12 o
 -10   4   0      501.68      514.22     23.58 o
  -9   4   0      184.26      184.70     16.12 o
  -8   4   0      720.01      785.43     24.53 o
  -7   4   0     1254.38     1235.49     17.20 o
  -6   4   0     1611.26     1700.43     23.88 o
  -5   4   0      510.55      513.83     10.83 o
  -4   4   0     1282.76     1298.41     38.55 o
  -3   4   0     3325.03     3590.69    149.73 o
  -2   4   0     4346.18     4369.58    137.48 o
  -1   4   0     6296.09     5777.55    427.15 o
   0   4   0     3462.10     3741.81    149.76 o
   1   4   0      892.52     1137.99     82.25 o
   2   4   0       87.25       85.50      4.49 o
   3   4   0     2956.75     3079.07     36.98 o
   4   4   0     6624.15     7247.38    455.58 o
   5   4   0      750.84      704.95     38.86 o
   6   4   0     2622.84     2443.50    110.25 o
   7   4   0     1954.51     1845.97     44.24 o
   8   4   0      829.29      829.97     15.07 o
   9   4   0     1543.35     1518.65     31.45 o
  10   4   0      309.70      297.43     11.65 o
  11   4   0      541.56      504.13     16.09 o
  12   4   0      303.18      281.10     21.10 o
  13   4   0      375.15      398.88     31.71 o
 -10   5   0      218.32      253.18     21.49 o
  -9   5   0      841.49      848.07     26.56 o
  -8   5   0      299.27      275.42     16.04 o
  -7   5   0      259.05      266.05      8.83 o
  -6   5   0     1973.84     2021.89     28.63 o
  -5   5   0     1225.88     1259.81     42.99 o
  -4   5   0     1487.18     1530.15     45.99 o
  -3   5   0     1650.11     1705.98     77.93 o
  -2   5   0     2216.38     2032.09    108.71 o
  -1   5   0      670.31      640.69     44.28 o
   0   5   0      833.26      823.22     64.31 o
   1   5   0     6138.53     5820.34    534.41 o
   2   5   0     4978.93     4915.45    454.82 o
   3   5   0     1647.11     1441.90    156.39 o
   4   5   0      354.53      349.02     26.60 o
   5   5   0     3701.34     3623.55    238.85 o
   6   5   0     5409.30     5274.75    250.53 o
   7   5   0      482.14      411.51     13.82 o
   8   5   0      462.25      461.14     31.27 o
   9   5   0      958.86      949.84     26.64 o
  10   5   0     1545.89     1576.94     27.21 o
  11   5   0      356.68      323.46     14.48 o
  12   5   0      159.51      165.95     16.82 o
  13   5   0      216.66      193.75     15.08 o
 -10   6   0      225.69      237.67     19.24 o
  -9   6   0      160.70      121.37     15.42 o
  -8   6   0      356.00      349.33     18.84 o
  -7   6   0      622.39      724.38     26.77 o
  -6   6   0      476.67      478.51     20.55 o
  -5   6   0     1835.73     1831.66     74.14 o
  -4   6   0      282.19      296.67     18.51 o
  -3   6   0     1842.75     1761.67    106.64 o
  -2   6   0     1912.29     1731.63     18.60 o
  -1   6   0      699.56      778.08     77.36 o
   0   6   0     2544.47     2337.38    295.72 o
   1   6   0     1165.27     1119.93    101.01 o
   2   6   0     4146.92     4192.31    393.05 o
   3   6   0     2423.24     2280.74    191.48 o
   4   6   0     2172.26     2048.54    140.47 o
   5   6   0     1770.63     1900.60    122.68 o
   6   6   0      121.84      141.86     13.49 o
   7   6   0     3013.41     2903.05    197.29 o
   8   6   0     2209.74     2131.96    110.81 o
   9   6   0      557.57      513.55     14.55 o
  10   6   0      315.96      302.47     16.69 o
  11   6   0      555.44      561.38     21.40 o
  12   6   0      599.51      587.80     26.86 o
  13   6   0       69.15       78.01     13.83 o
  -9   7   0      169.01      154.85     14.56 o
  -8   7   0      521.77      542.83     19.40 o
  -7   7   0       85.32       85.43      7.59 o
  -6   7   0      306.05      311.96     18.73 o
  -5   7   0     1012.35     1058.36     33.44 o
  -4   7   0     2700.42     2742.77    177.99 o
  -3   7   0      814.20      817.88     61.77 o
  -2   7   0       97.18      101.04      7.19 o
  -1   7   0     1141.06     1130.38    101.12 o
   0   7   0     2576.26     2466.11    254.33 o
   1   7   0     1132.29     1170.18    111.87 o
   2   7   0      529.78      536.73     49.02 o
   3   7   0     4696.86     4676.74    336.83 o
   4   7   0     4540.70     4579.39    343.92 o
   5   7   0     1168.25     1190.88     70.18 o
   6   7   0     1066.44      924.30     48.83 o
   7   7   0      542.14      440.36     15.93 o
   8   7   0     1160.43     1181.16     65.36 o
   9   7   0      617.90      573.30     22.92 o
  10   7   0      291.28      288.37     19.63 o
  11   7   0      517.00      464.22     18.53 o
  12   7   0      276.28      242.17     16.70 o
  13   7   0      201.81      181.20     16.47 o
  -8   8   0      114.56      108.04     16.09 o
  -7   8   0      589.41      551.81     20.99 o
  -6   8   0      365.05      402.29     19.23 o
  -5   8   0      162.16      161.63     10.15 o
  -4   8   0      324.00      306.53     18.90 o
  -3   8   0     1278.22     1251.61     93.90 o
  -2   8   0     1930.77     1970.66    196.23 o
  -1   8   0      642.97      640.60     63.99 o
   0   8   0      333.81      372.62     30.06 o
   1   8   0     1937.19     1787.64    227.75 o
   2   8   0     3411.88     3275.76    431.15 o
   3   8   0     1684.75     1675.72    119.90 o
   4   8   0      192.21      219.47     12.62 o
   5   8   0     1163.60     1167.01     70.60 o
   6   8   0     2137.83     2120.54    121.02 o
   7   8   0      597.83      644.11     54.41 o
   8   8   0      406.20      407.95     39.04 o
   9   8   0      684.06      647.75     45.88 o
  10   8   0      806.53      769.35     28.22 o
  11   8   0      176.39      168.57     14.02 o
  12   8   0       55.45       54.26     11.16 o
  13   8   0      191.31      183.57     16.68 o
  -7   9   0       68.57       58.14      9.75 o
  -6   9   0      382.13      415.43     26.34 o
  -5   9   0      818.03      794.11     43.78 o
  -4   9   0      218.49      208.01     11.58 o
  -3   9   0      180.81      187.95     15.87 o
  -2   9   0      730.02      755.37     67.69 o
  -1   9   0     1268.30     1229.75    110.12 o
   0   9   0     1851.99     1872.96    213.67 o
   1   9   0      463.18      441.90     54.59 o
   2   9   0      468.93      475.65     60.66 o
   3   9   0     1507.15     1472.40    153.72 o
   4   9   0     1507.63     1506.39    134.73 o
   5   9   0      729.51      765.69     49.43 o
   6   9   0      416.32      468.46     31.26 o
   7   9   0     1109.51     1098.86    113.17 o
   8   9   0      607.14      583.91     57.08 o
   9   9   0      225.27      228.18     18.75 o
  10   9   0      141.92      133.62     11.88 o
  11   9   0      272.34      289.69     21.66 o
  12   9   0      175.27      173.05     16.26 o
  -6  10   0       45.93       39.59      8.70 o
  -5  10   0      189.07      194.25     13.91 o
  -4  10   0      669.09      729.99     33.52 o
  -3  10   0      435.84      415.39     28.05 o
  -2  10   0       91.23       83.33      8.87 o
  -1  10   0      504.88      547.72     48.52 o
   0  10   0     1438.41     1420.11    124.13 o
   1  10   0     1181.93     1174.96    128.43 o
   2  10   0      316.29      275.19     45.44 o
   3  10   0      523.68      521.31     52.43 o
   4  10   0     1169.72     1101.23    120.30 o
   5  10   0      325.38      312.34     33.74 o
   6  10   0      245.16      274.18     23.38 o
   7  10   0      373.68      327.82     34.91 o
   8  10   0      961.03     1054.34     99.92 o
   9  10   0      247.25      240.62     14.80 o
  10  10   0       49.39       49.10      9.28 o
  11  10   0      278.12      263.84     16.79 o
  12  10   0      211.16      195.24     16.23 o
  -4  11   0      176.53      167.44     22.75 o
  -3  11   0      296.82      308.30     40.04 o
  -2  11   0      428.18      454.27     36.31 o
  -1  11   0      297.68      305.84     21.05 o
   0  11   0      240.34      251.92     17.44 o
   1  11   0      758.94      778.52     98.50 o
   2  11   0      643.25      660.79     53.01 o
   3  11   0      390.80      379.07     19.89 o
   4  11   0      251.01      200.36     18.64 o
   5  11   0      491.74      499.08     56.30 o
   6  11   0      380.66      368.87     36.74 o
   7  11   0      228.73      205.13     16.98 o
   8  11   0      148.93      163.25     12.01 o
   9  11   0      383.85      352.85     28.81 o
  10  11   0      226.00      215.77     19.47 o
  11  11   0       59.43       69.21     10.86 o
  -2  12   0      252.22      286.10     24.38 o
  -1  12   0      282.36      319.11     50.37 o
   0  12   0      333.39      379.84     18.50 o
   1  12   0      122.39      110.29     11.15 o
   2  12   0      426.51      481.72     20.24 o
   3  12   0      275.26      254.84     17.22 o
   4  12   0      182.78      215.00     31.89 o
   5  12   0      251.06      293.43     23.81 o
   6  12   0      383.38      409.48     35.74 o
   7  12   0      283.31      238.18     20.63 o
   8  12   0      123.66       97.84     14.94 o
   9  12   0      124.58      101.57     17.30 o
  10  12   0      168.09      167.01     14.15 o
   0  13   0      254.03      311.08     31.37 o
   1  13   0      146.08      169.67     15.63 o
   2  13   0       33.42       39.59     10.01 o
   3  13   0      315.49      341.34     31.45 o
   4  13   0      462.67      469.04     31.61 o
   5  13   0      162.54      199.65     14.78 o
   6  13   0       39.41       36.41      8.70 o
   7  13   0      189.48      177.93     27.73 o
   8  13   0      288.62      273.06     25.55 o
  -7 -13   1       91.00      102.52     20.05 o
  -6 -13   1      198.15      243.09     24.66 o
  -5 -13   1      383.28      421.64     22.99 o
  -4 -13   1      226.33      250.35     35.56 o
  -3 -13   1       51.59       53.06      9.70 o
  -2 -13   1      108.74      119.79     13.94 o
  -1 -13   1      352.37      390.77     25.96 o
  -9 -12   1       61.10       63.07     14.19 o
  -8 -12   1      413.80      351.80     23.40 o
  -7 -12   1      249.55      221.09     21.03 o
  -6 -12   1       71.53       77.60     10.28 o
  -5 -12   1      185.74      191.02     14.44 o
  -4 -12   1      510.25      529.36     33.14 o
  -3 -12   1      545.28      581.66     58.06 o
  -2 -12   1      115.04      115.51     11.69 o
  -1 -12   1      102.97      110.12     12.08 o
   0 -12   1      546.25      569.45     22.51 o
   1 -12   1      400.81      411.00     42.34 o
   2 -12   1      124.80      122.40     14.43 o
 -10 -11   1      334.90      351.98     17.21 o
  -9 -11   1      100.89       89.36     11.47 o
  -8 -11   1       55.89       54.92      9.49 o
  -7 -11   1      447.58      381.81     21.43 o
  -6 -11   1      627.09      592.23     51.74 o
  -5 -11   1      358.31      370.31     37.32 o
  -4 -11   1      247.48      223.08     23.06 o
  -3 -11   1      704.42      705.77     44.85 o
  -2 -11   1      747.78      811.10     70.33 o
  -1 -11   1      208.50      210.87     23.09 o
   0 -11   1      230.56      219.37     20.07 o
   1 -11   1      407.68      395.95     38.49 o
   2 -11   1      610.89      662.72     60.49 o
   3 -11   1      236.36      207.81     15.27 o
   4 -11   1      188.28      175.85     15.85 o
 -11 -10   1      113.04      105.45     16.11 o
 -10 -10   1      237.00      248.65     16.43 o
  -9 -10   1      347.61      339.10     16.63 o
  -8 -10   1      365.48      361.08     36.48 o
  -7 -10   1      306.09      305.21     34.92 o
  -6 -10   1      496.19      491.00     32.13 o
  -5 -10   1      664.23      645.20     53.62 o
  -4 -10   1      795.50      838.26     85.33 o
  -3 -10   1      519.80      539.85     54.14 o
  -2 -10   1      560.46      521.12     63.10 o
  -1 -10   1      934.83      985.46    100.93 o
   0 -10   1      757.55      768.31     69.09 o
   1 -10   1      778.73      814.55     67.30 o
   2 -10   1      115.04      104.88      9.54 o
   3 -10   1      538.68      532.23     44.74 o
   4 -10   1      414.30      414.49     32.66 o
   5 -10   1      149.08      187.43     18.21 o
 -12  -9   1      323.56      333.52     19.00 o
 -11  -9   1      186.11      186.83     15.42 o
 -10  -9   1       62.56       55.85      9.53 o
  -9  -9   1      304.67      315.35     14.43 o
  -8  -9   1     1162.96     1133.76    103.67 o
  -7  -9   1     1130.21     1097.87     85.95 o
  -6  -9   1      365.94      385.69     21.77 o
  -5  -9   1      700.71      728.26     49.64 o
  -4  -9   1      875.69      872.15     84.98 o
  -3  -9   1      946.54      925.30    109.50 o
  -2  -9   1      973.82     1013.94    109.56 o
  -1  -9   1      582.82      571.99     73.86 o
   0  -9   1     1974.08     1931.17    210.19 o
   1  -9   1      771.89      750.30     85.74 o
   2  -9   1      686.49      694.49     73.15 o
   3  -9   1      264.58      242.21     23.54 o
   4  -9   1      403.88      393.18     18.84 o
   5  -9   1      461.37      463.50     33.88 o
   6  -9   1      140.07      122.56     11.05 o
 -12  -8   1      119.06       89.35     10.83 o
 -11  -8   1      383.14      388.19     24.41 o
 -10  -8   1      585.92      618.72     34.46 o
  -9  -8   1      268.83      231.46     11.83 o
  -8  -8   1      395.91      351.99     27.25 o
  -7  -8   1     1101.83     1130.72    111.49 o
  -6  -8   1     1472.69     1520.82     88.46 o
  -5  -8   1     1106.25     1149.97     77.66 o
  -4  -8   1      784.43      805.74     54.08 o
  -3  -8   1     1736.32     1901.33    147.83 o
  -2  -8   1     1424.92     1304.52    136.44 o
  -1  -8   1     1070.57      986.56    105.54 o
   0  -8   1      851.83      809.84     92.35 o
   1  -8   1     2446.34     2514.59    249.93 o
   2  -8   1      665.80      699.13     61.37 o
   3  -8   1      243.49      229.54     13.74 o
   4  -8   1      512.31      492.89     19.24 o
   5  -8   1      637.13      589.97     51.71 o
   6  -8   1      434.07      464.33     25.21 o
   7  -8   1      123.49      121.47     10.44 o
   8  -8   1      265.15      247.54     19.82 o
 -13  -7   1      143.88      151.57     15.84 o
 -12  -7   1       75.64       75.07     11.24 o
 -11  -7   1      389.00      385.48     17.50 o
 -10  -7   1      520.43      484.13     15.84 o
  -9  -7   1      758.96      718.53     43.05 o
  -8  -7   1      548.98      577.00     47.80 o
  -7  -7   1     1191.51     1146.38     89.05 o
  -6  -7   1     2918.79     2979.34    128.96 o
  -5  -7   1      983.42     1037.24     55.56 o
  -4  -7   1     1341.16     1593.98     83.11 o
  -3  -7   1     1254.18     1256.05     84.94 o
  -2  -7   1     2084.48     2097.35    200.44 o
  -1  -7   1      961.46      990.15    135.41 o
   0  -7   1      940.09      887.55     93.77 o
   1  -7   1     1979.17     1863.45    172.70 o
   2  -7   1     1541.68     1491.27     94.67 o
   3  -7   1     1098.80     1078.26     88.47 o
   4  -7   1      411.64      409.37     17.73 o
   5  -7   1      447.48      481.11     14.79 o
   6  -7   1     1167.75     1098.48     28.33 o
   7  -7   1      279.80      282.65     11.60 o
   8  -7   1       88.03       98.13     14.33 o
 -13  -6   1      184.74      195.31     16.33 o
 -12  -6   1      322.57      307.85     16.52 o
 -11  -6   1      504.22      469.91     17.33 o
 -10  -6   1      707.58      744.58     21.45 o
  -9  -6   1      832.33      833.86     26.04 o
  -8  -6   1     1523.61     1682.75     29.79 o
  -7  -6   1      824.65      837.63     53.58 o
  -6  -6   1      235.76      245.47     14.89 o
  -5  -6   1     2250.37     2353.70    119.36 o
  -4  -6   1     1936.96     1981.94    102.16 o
  -3  -6   1     3588.12     3837.20    289.89 o
  -2  -6   1     2482.17     2514.08    223.11 o
  -1  -6   1     1878.60     1949.49    164.56 o
   0  -6   1     3263.29     3120.54    330.25 o
   1  -6   1      428.21      395.91     31.74 o
   2  -6   1      413.51      396.84     23.91 o
   3  -6   1     1490.13     1420.95     90.43 o
   4  -6   1     1805.93     1941.37    118.56 o
   5  -6   1     1114.07     1086.26     47.49 o
   6  -6   1      225.26      230.37      9.30 o
   7  -6   1     1193.67     1222.23     19.69 o
   8  -6   1      657.39      610.70     26.07 o
   9  -6   1       52.63       47.22     15.26 o
 -13  -5   1      161.93      166.57     15.14 o
 -12  -5   1      305.96      270.19     15.75 o
 -11  -5   1      415.74      426.93     17.41 o
 -10  -5   1      494.15      508.00     16.96 o
  -9  -5   1      789.65      811.94     23.37 o
  -8  -5   1     2780.07     2837.97     33.29 o
  -7  -5   1      707.90      716.83     16.95 o
  -6  -5   1      653.34      726.35     26.19 o
  -5  -5   1     2559.82     2658.26    171.07 o
  -4  -5   1     1324.72     1252.31     76.19 o
  -3  -5   1     3930.95     3863.66    492.48 o
  -2  -5   1     2745.47     2967.57    369.22 o
  -1  -5   1      992.66      911.04     75.52 o
   0  -5   1     1567.54     1534.56    108.71 o
   1  -5   1     3138.59     2921.14    273.95 o
   2  -5   1     1468.95     1388.26     69.69 o
   3  -5   1      614.64      642.57     16.22 o
   4  -5   1     2266.73     2322.20    100.65 o
   5  -5   1     2194.47     2240.80    108.20 o
   6  -5   1     1617.35     1721.72     55.09 o
   7  -5   1      213.87      228.51     13.36 o
   8  -5   1      278.97      308.72     17.21 o
   9  -5   1      934.91      917.13     33.73 o
  10  -5   1      114.00      148.77     17.28 o
 -13  -4   1      239.40      223.11     16.32 o
 -12  -4   1       86.69       96.52     12.70 o
 -11  -4   1      654.79      677.76     19.41 o
 -10  -4   1     1084.38     1035.59     26.82 o
  -9  -4   1      955.79      968.30     21.71 o
  -8  -4   1      273.86      278.21     12.46 o
  -7  -4   1     1724.46     1757.22     53.45 o
  -6  -4   1     3914.18     3845.81    139.98 o
  -5  -4   1      624.59      724.40     35.30 o
  -4  -4   1      688.59      735.82     40.42 o
  -3  -4   1     1003.06      911.47     89.38 o
  -2  -4   1    14995.30    14653.03   1715.11 o
  -1  -4   1     3547.95     4111.50     17.05 o
   1  -4   1     5531.37     5389.24    359.72 o
   2  -4   1     3655.66     3193.43    166.79 o
   3  -4   1     3240.09     3450.19    172.04 o
   4  -4   1      223.46      243.51      8.92 o
   5  -4   1     1564.40     1713.22     58.04 o
   6  -4   1     3851.88     3987.84     85.81 o
   7  -4   1      692.10      735.59     12.11 o
   8  -4   1      587.27      552.50     18.97 o
   9  -4   1      269.90      274.84     17.03 o
  10  -4   1      535.67      589.23     25.10 o
  11  -4   1      248.81      242.64     18.64 o
 -13  -3   1      276.90      253.62     16.44 o
 -12  -3   1      422.76      430.68     19.54 o
 -11  -3   1      272.25      282.79     14.46 o
 -10  -3   1      678.37      733.48     17.60 o
  -9  -3   1      346.94      344.22     15.57 o
  -8  -3   1     2135.36     2327.14     23.49 o
  -7  -3   1     1728.38     1736.19     19.27 o
  -6  -3   1      110.52       87.94      5.51 o
  -5  -3   1     9434.80     9730.11    371.68 o
  -4  -3   1     4687.71     5120.65    252.96 o
  -2  -3   1      288.12      291.08      6.15 o
   2  -3   1     1452.21     1641.15     98.62 o
   3  -3   1     8755.01     9391.01    432.33 o
   4  -3   1     7968.18     8412.70    239.72 o
   5  -3   1      679.00      732.33     14.56 o
   6  -3   1       86.72      107.25      5.06 o
   7  -3   1     2685.70     2774.97     23.37 o
   8  -3   1      948.77     1056.38     30.13 o
   9  -3   1      441.13      501.99     36.07 o
  10  -3   1      288.10      296.86     44.02 o
  11  -3   1      315.95      287.33     22.19 o
 -13  -2   1      208.79      211.16     17.83 o
 -12  -2   1      685.42      650.26     20.20 o
 -11  -2   1      740.82      722.40     17.93 o
 -10  -2   1      253.69      261.67     11.89 o
  -9  -2   1      243.92      249.86     10.73 o
  -8  -2   1     1933.31     2009.99     31.46 o
  -7  -2   1      724.67      765.04     11.42 o
  -6  -2   1     1076.42     1040.75     11.61 o
  -5  -2   1     1683.98     1845.65     33.70 o
  -4  -2   1    13905.89    15375.03    704.23 o
  -3  -2   1     7157.05     7656.60    117.31 o
  -2  -2   1     2069.09     2384.90     13.92 o
  -1  -2   1      218.64      260.18      9.59 o
   0  -2   1     3826.99     4196.41    422.09 o
   1  -2   1    19060.08    18433.92   2383.64 o
   2  -2   1     2664.94     2715.51     38.79 o
   3  -2   1     4886.01     5078.23     37.47 o
   4  -2   1     6875.67     7820.67    293.07 o
   5  -2   1     2375.95     2629.26     61.68 o
   6  -2   1     2220.18     2233.04     41.28 o
   7  -2   1      338.79      352.12     13.64 o
   8  -2   1      750.89      745.57     17.66 o
   9  -2   1     1191.77     1238.23     31.15 o
  10  -2   1      334.23      337.32     21.38 o
  11  -2   1      420.94      478.15     54.55 o
  12  -2   1      178.31      177.79     31.66 o
 -13  -1   1      103.65       85.67     11.68 o
 -12  -1   1       87.74       84.93     10.94 o
 -11  -1   1      536.93      525.15     19.03 o
 -10  -1   1      923.65      949.26     21.28 o
  -9  -1   1     1196.96     1170.04     19.56 o
  -8  -1   1       47.49       63.64      8.07 o
  -7  -1   1     2865.99     3173.57     40.20 o
  -6  -1   1     3002.43     3009.49     21.05 o
  -5  -1   1     2477.66     2619.54     22.34 o
  -4  -1   1     3128.76     3454.28     23.51 o
  -3  -1   1     3026.69     3501.42     47.92 o
  -1  -1   1     5142.40     5662.43    184.94 o
   0  -1   1      126.65      105.90      8.16 o
   2  -1   1    10409.66    10097.84     89.29 o
   3  -1   1     5251.71     5629.73    276.62 o
   4  -1   1     4267.27     4817.94    181.28 o
   5  -1   1     1502.99     1608.86     36.04 o
   6  -1   1     2721.30     2965.27     80.32 o
   7  -1   1      654.30      685.27     13.15 o
   8  -1   1     1015.46      994.29     23.31 o
   9  -1   1      638.47      635.27     17.20 o
  10  -1   1      585.03      593.41     19.34 o
  11  -1   1      326.94      335.50     25.14 o
  12  -1   1      276.04      261.76     23.21 o
 -13   0   1      241.23      221.71     30.28 o
 -12   0   1      301.27      264.30     14.13 o
 -11   0   1      191.67      159.62     10.87 o
 -10   0   1      513.52      512.14     15.23 o
  -9   0   1      415.27      453.64     18.99 o
  -8   0   1     3035.92     3092.72     60.49 o
  -7   0   1     1078.50     1019.28     13.94 o
  -6   0   1      632.03      660.09     15.43 o
  -5   0   1     3235.76     3820.15     24.08 o
  -4   0   1     4904.52     5507.02    143.04 o
  -3   0   1    10725.41    11932.10     97.33 o
  -2   0   1     9378.91    10543.29     93.96 o
   1   0   1     2228.61     2051.95     13.51 o
   2   0   1     4675.60     4978.12     67.61 o
   3   0   1     2252.68     2665.37     36.04 o
   4   0   1     4196.37     4251.37     69.81 o
   5   0   1     4995.39     5355.87     77.16 o
   6   0   1      242.48      271.38      6.08 o
   7   0   1     3286.06     3304.65     37.39 o
   8   0   1     1051.70     1022.30     23.34 o
   9   0   1     1159.05     1225.97     31.18 o
  10   0   1      263.22      270.48     12.70 o
  11   0   1      174.78      167.12     12.13 o
  12   0   1      509.09      453.61     18.02 o
  13   0   1       78.92       69.45     15.26 o
 -12   1   1      291.66      306.48     26.09 o
 -11   1   1      559.70      538.86     19.08 o
 -10   1   1       89.19       84.40      8.58 o
  -9   1   1      139.53      151.72      9.12 o
  -8   1   1     2426.37     2421.30     93.37 o
  -7   1   1     4928.14     5368.20    176.13 o
  -6   1   1     1440.91     1571.63     25.01 o
  -5   1   1     1522.40     1567.76     18.08 o
  -4   1   1     5104.97     5293.58     42.95 o
  -3   1   1     5819.25     6686.94     70.76 o
  -1   1   1     9887.11    10743.72     77.48 o
   3   1   1     3215.57     3371.15     17.96 o
   4   1   1     8553.34     8964.85    114.77 o
   5   1   1       64.69       72.50      4.91 o
   6   1   1     1215.96     1260.99     21.68 o
   7   1   1     1418.51     1414.24     32.21 o
   8   1   1     2726.48     2781.58     23.66 o
   9   1   1      766.18      777.97     15.69 o
  10   1   1      351.87      290.14     12.07 o
  11   1   1      606.52      637.67     24.37 o
  12   1   1      281.89      287.96     15.08 o
  13   1   1      220.28      194.16     17.35 o
 -12   2   1      103.61       87.70     29.62 o
 -11   2   1      419.52      432.61     42.68 o
 -10   2   1      562.18      583.16     17.97 o
  -9   2   1      490.92      430.28     14.48 o
  -8   2   1      335.43      353.08     13.66 o
  -7   2   1     1896.55     1834.55     52.18 o
  -6   2   1     4322.56     4267.95    109.77 o
  -5   2   1     1687.36     1630.66     34.70 o
  -4   2   1     2862.38     3275.21     26.60 o
  -3   2   1      888.87      917.54      8.88 o
  -2   2   1    13920.29    14723.85    301.45 o
  -1   2   1     3402.20     3426.66     33.68 o
   1   2   1    17437.44    18355.35   2091.08 o
   2   2   1      192.64      189.83      8.90 o
   3   2   1     3070.81     2865.30    101.51 o
   4   2   1      199.33      213.54      9.25 o
   5   2   1     4976.85     5248.70     41.65 o
   6   2   1     2101.65     2190.33     18.66 o
   7   2   1      498.90      471.09     11.78 o
   8   2   1     1301.74     1379.31     26.09 o
   9   2   1     2475.70     2485.64     32.42 o
  10   2   1     1006.46     1052.41     24.23 o
  11   2   1       48.33       46.18      8.60 o
  12   2   1      177.18      149.43     12.90 o
  13   2   1      447.09      392.48     20.14 o
 -11   3   1      177.29      184.13     20.50 o
 -10   3   1      767.75      819.47     28.23 o
  -9   3   1      331.19      326.43     19.38 o
  -8   3   1      613.55      577.32     38.61 o
  -7   3   1     1741.82     1673.65     69.99 o
  -6   3   1     1654.26     1703.01     24.21 o
  -5   3   1     2655.28     2876.49     32.72 o
  -4   3   1      136.16      137.49      4.25 o
  -3   3   1    10764.21    11187.39     61.27 o
  -2   3   1     4695.04     4862.58     59.62 o
  -1   3   1       86.14      106.53      3.56 o
   1   3   1     3065.34     3065.46     48.81 o
   2   3   1    13425.38    14072.65    716.33 o
   3   3   1       79.98       74.97      5.39 o
   4   3   1     3196.56     2982.96    150.57 o
   5   3   1     5754.22     5946.69    147.23 o
   6   3   1     1787.59     1572.01     55.22 o
   7   3   1     1073.29     1061.46     19.18 o
   8   3   1      901.67      943.50     21.99 o
   9   3   1      927.12      911.58     46.33 o
  10   3   1      728.23      681.00     19.20 o
  11   3   1      800.24      775.14     18.38 o
  12   3   1      487.09      503.20     18.60 o
  13   3   1      105.75       94.26     13.31 o
 -11   4   1      248.20      231.46     27.01 o
 -10   4   1      317.00      347.75     44.08 o
  -9   4   1      492.80      515.71     35.28 o
  -8   4   1     1201.87     1266.92     37.30 o
  -7   4   1      468.93      480.55     11.18 o
  -6   4   1      439.53      488.07     12.33 o
  -5   4   1     1426.90     1517.23     19.10 o
  -4   4   1     3607.28     3499.07    110.34 o
  -3   4   1      740.46      740.72     12.28 o
  -2   4   1     3069.21     3005.55    102.89 o
  -1   4   1     8066.85     6768.63     48.53 o
   0   4   1     1474.15     1361.28    266.97 o
   1   4   1     2067.23     2335.88     66.30 o
   2   4   1      181.20      204.79     12.44 o
   3   4   1     7765.26     8048.49    257.77 o
   4   4   1     4804.90     4220.60    261.13 o
   5   4   1     1109.73      952.19     53.03 o
   6   4   1     1857.06     1704.60    129.05 o
   7   4   1     2803.17     2775.78     66.31 o
   8   4   1     2801.86     2757.24     35.99 o
   9   4   1      559.08      578.42     26.25 o
  10   4   1      120.32      115.91      9.88 o
  11   4   1      660.35      672.32     25.86 o
  12   4   1      602.06      578.28     18.04 o
  13   4   1      252.14      264.43     23.46 o
 -10   5   1      150.48      166.63     17.21 o
  -9   5   1      444.16      476.34     20.04 o
  -8   5   1      614.23      617.92     19.36 o
  -7   5   1     1501.43     1585.59     23.13 o
  -6   5   1      413.81      428.80     13.01 o
  -5   5   1      214.71      195.44      7.37 o
  -4   5   1     1575.15     1552.03     57.25 o
  -3   5   1     1643.64     1688.49     48.53 o
  -2   5   1     3949.61     3960.65    169.27 o
  -1   5   1      933.40      900.86     64.70 o
   0   5   1     3604.22     3383.97    361.64 o
   1   5   1     5484.90     4994.09    471.42 o
   2   5   1      868.74      740.32     59.18 o
   3   5   1     1129.99     1102.96    123.19 o
   4   5   1     1606.29     1549.88     88.36 o
   5   5   1     4347.48     4037.65    265.07 o
   6   5   1     6005.90     5054.61    328.76 o
   7   5   1      229.31      201.53     10.38 o
   8   5   1      662.78      596.47     13.89 o
   9   5   1     2328.55     2134.95     31.66 o
  10   5   1      836.60      822.55     26.74 o
  11   5   1      139.76      146.25     11.93 o
  12   5   1      163.39      150.34     13.88 o
  13   5   1      486.82      439.26     20.18 o
 -10   6   1      456.09      515.91     36.38 o
  -9   6   1      117.87      141.15     16.95 o
  -8   6   1       96.67       87.76     14.61 o
  -7   6   1      630.70      651.71     12.95 o
  -6   6   1     1501.24     1601.63     36.93 o
  -5   6   1      886.54      917.87     30.22 o
  -4   6   1       46.86       57.37      4.86 o
  -3   6   1     1934.23     1935.78    108.14 o
  -2   6   1     3663.96     3482.05    249.70 o
  -1   6   1     2336.21     2246.55    145.51 o
   0   6   1      346.36      332.17     37.98 o
   1   6   1      902.56      920.42     82.49 o
   2   6   1     5430.33     5302.65    496.61 o
   3   6   1     2004.13     1892.67    160.30 o
   4   6   1     1811.92     1812.45    116.70 o
   5   6   1     2411.75     2287.72    146.22 o
   6   6   1     2509.56     2364.98    145.53 o
   7   6   1     2509.35     2316.91    195.59 o
   8   6   1      357.93      326.66     22.64 o
   9   6   1      817.05      911.19     32.39 o
  10   6   1      784.81      775.64     23.17 o
  11   6   1      264.17      221.00     18.24 o
  12   6   1      300.56      280.54     15.85 o
  13   6   1      102.01       88.61     12.35 o
  -9   7   1      300.75      281.97     19.24 o
  -8   7   1      433.06      415.17     25.14 o
  -7   7   1       54.02       59.23      8.13 o
  -6   7   1      324.05      334.48     10.62 o
  -5   7   1     1414.56     1450.26     57.13 o
  -4   7   1     1672.91     1642.06     77.33 o
  -3   7   1      371.30      358.44     13.76 o
  -2   7   1      238.65      256.74     11.87 o
  -1   7   1     1703.09     1752.41    173.96 o
   0   7   1     3380.45     3186.95    277.71 o
   1   7   1     2772.25     2719.51    208.34 o
   2   7   1      367.70      359.94     36.84 o
   3   7   1     2859.38     2894.37    175.39 o
   4   7   1     5849.76     5940.92    395.55 o
   5   7   1      878.14      881.07     58.08 o
   6   7   1      342.66      322.52     18.84 o
   7   7   1      825.22      740.24     63.15 o
   8   7   1     1521.29     1558.64    106.82 o
   9   7   1      659.56      666.08     23.63 o
  10   7   1      221.83      202.34     12.36 o
  11   7   1      705.45      707.34     33.26 o
  12   7   1      359.59      357.66     28.57 o
  13   7   1       64.06       59.80     11.70 o
  -8   8   1      162.12      129.27     15.97 o
  -7   8   1      502.07      517.59     26.82 o
  -6   8   1      131.26      136.35      9.60 o
  -5   8   1      176.56      186.23     11.29 o
  -4   8   1     1469.47     1453.89     90.08 o
  -3   8   1     1347.58     1380.24     84.68 o
  -2   8   1     1112.82     1094.27     79.17 o
  -1   8   1      378.63      356.58     16.68 o
   0   8   1     1169.44     1101.91    120.01 o
   1   8   1     1591.51     1496.65    125.19 o
   2   8   1     1318.56     1367.78    106.26 o
   3   8   1     1466.30     1436.76     93.52 o
   4   8   1     1129.94     1261.20     77.33 o
   5   8   1     2057.54     2091.21    133.24 o
   6   8   1     1638.38     1540.81     78.62 o
   7   8   1      593.65      688.63     26.63 o
   8   8   1      430.53      392.45     32.08 o
   9   8   1      349.25      341.82     33.43 o
  10   8   1      443.78      474.62     22.13 o
  11   8   1      193.83      193.89     14.40 o
  12   8   1      209.07      185.93     15.95 o
  13   8   1      151.75      125.41     13.52 o
  -7   9   1      116.78      132.31     14.98 o
  -6   9   1      387.86      379.51     16.97 o
  -5   9   1      639.77      671.58     20.74 o
  -4   9   1       99.50      104.65      8.32 o
  -3   9   1      653.56      674.36     58.06 o
  -2   9   1      985.51     1022.40     98.46 o
  -1   9   1     1022.82     1063.68     86.84 o
   0   9   1      401.10      389.27     28.25 o
   1   9   1      766.92      752.23     75.44 o
   2   9   1     2150.37     2028.78    201.23 o
   3   9   1     1126.56     1060.62    114.66 o
   4   9   1      694.70      695.04     40.96 o
   5   9   1      973.80      922.28     62.43 o
   6   9   1      799.83      846.92     56.06 o
   7   9   1      338.59      347.98     33.45 o
   8   9   1      104.49      114.57      9.89 o
   9   9   1      765.36      811.76     66.20 o
  10   9   1      440.36      435.35     27.24 o
  11   9   1       77.99       70.19     12.25 o
  12   9   1      180.49      194.92     17.17 o
  -6  10   1      111.81      114.28     12.27 o
  -5  10   1      211.87      244.57     15.77 o
  -4  10   1      598.25      652.32     21.79 o
  -3  10   1      325.44      312.81     17.55 o
  -2  10   1      327.76      336.42     30.45 o
  -1  10   1      397.89      382.41     43.48 o
   0  10   1     1302.73     1408.83    141.54 o
   1  10   1      806.11      846.68     86.82 o
   2  10   1      269.64      266.08     31.97 o
   3  10   1      826.50      799.48    100.63 o
   4  10   1      730.97      644.61     68.19 o
   5  10   1      271.62      322.80     25.40 o
   6  10   1      455.99      474.94     21.88 o
   7  10   1      579.05      557.16     50.05 o
   8  10   1      664.86      726.09     74.88 o
   9  10   1      122.61      126.26     11.72 o
  10  10   1      134.56       98.91     12.65 o
  11  10   1      314.14      311.11     17.39 o
  12  10   1      104.86      111.70     18.94 o
  -4  11   1      252.85      247.39     15.87 o
  -3  11   1      216.78      249.19     30.84 o
  -2  11   1      194.44      195.78     18.67 o
  -1  11   1      351.48      337.31     21.93 o
   0  11   1      557.46      582.40     67.35 o
   1  11   1      723.94      585.07     46.42 o
   2  11   1      167.48      158.76     20.92 o
   3  11   1      497.26      535.02     56.25 o
   4  11   1      730.36      735.99     66.18 o
   5  11   1      237.56      216.32     12.53 o
   6  11   1      117.82       98.25     10.60 o
   7  11   1      312.49      328.93     31.26 o
   8  11   1      483.48      506.91     38.42 o
   9  11   1      221.98      227.67     13.53 o
  10  11   1      101.95       93.31     10.95 o
  11  11   1      155.04      161.81     20.01 o
  -3  12   1      260.24      257.83     16.42 o
  -2  12   1      205.37      228.30     21.65 o
  -1  12   1       74.54       84.00     10.67 o
   0  12   1      239.31      266.46     16.84 o
   1  12   1      499.50      515.99     40.23 o
   2  12   1      442.03      457.16     37.42 o
   3  12   1       82.21       87.71     10.40 o
   4  12   1      225.92      181.92     15.38 o
   5  12   1      487.20      483.76     53.30 o
   6  12   1      358.07      371.83     18.62 o
   7  12   1       77.73       56.79     13.55 o
   8  12   1       72.12       70.51     15.05 o
   9  12   1      445.81      488.04     30.63 o
  10  12   1      187.71      192.19     23.87 o
  -1  13   1      217.39      232.33     20.53 o
   0  13   1       74.43       74.36     13.70 o
   1  13   1      149.79      174.89     13.78 o
   2  13   1      312.80      296.64     42.51 o
   3  13   1      256.25      255.94     20.12 o
   4  13   1       85.64       73.81     10.60 o
   5  13   1       95.44      110.39     11.81 o
   6  13   1      264.90      322.70     15.86 o
   7  13   1      239.51      211.43     28.76 o
   8  13   1      147.31      174.96     21.92 o
   9  13   1       88.33      103.55     32.30 o
   3  14   1      118.94      124.97     19.27 o
   4  14   1      318.55      349.83     17.57 o
   5  14   1      148.34      187.52     16.02 o
  -5 -13   2       76.58       66.67     11.12 o
  -4 -13   2      103.52      115.69     12.45 o
  -3 -13   2      149.97      153.28     13.60 o
  -8 -12   2      215.09      163.26     40.29 o
  -7 -12   2       77.36       84.55     19.50 o
  -6 -12   2      126.79      142.40     16.70 o
  -5 -12   2      533.39      515.20     58.18 o
  -4 -12   2      462.63      470.10     38.48 o
  -3 -12   2      249.99      258.83     24.81 o
  -2 -12   2      130.56      113.48     12.01 o
  -1 -12   2      342.91      329.20     20.15 o
   0 -12   2      360.23      324.74     26.31 o
   1 -12   2      197.14      217.21     16.76 o
 -10 -11   2      106.04      118.03     12.74 o
  -9 -11   2       75.03       73.06     10.10 o
  -8 -11   2      311.20      277.49     24.38 o
  -7 -11   2      460.96      395.16     22.31 o
  -6 -11   2      340.42      351.61     23.11 o
  -5 -11   2      206.11      202.75     24.35 o
  -4 -11   2      542.49      517.01     51.22 o
  -3 -11   2      656.15      660.43     81.69 o
  -2 -11   2      418.54      435.23     43.50 o
  -1 -11   2      217.81      237.49     27.79 o
   0 -11   2      352.62      372.41     31.93 o
   1 -11   2      445.51      478.48     43.77 o
   2 -11   2      404.47      429.72     32.77 o
   3 -11   2      228.80      239.51     21.23 o
 -11 -10   2      257.68      259.36     19.06 o
 -10 -10   2      447.97      445.61     24.13 o
  -9 -10   2      186.92      190.29     23.00 o
  -8 -10   2       62.52       67.84      9.03 o
  -7 -10   2      551.80      551.83     57.77 o
  -6 -10   2      765.07      753.97     75.88 o
  -5 -10   2      514.54      504.72     61.36 o
  -4 -10   2      496.31      499.77     61.24 o
  -3 -10   2      885.00      897.87     91.03 o
  -2 -10   2     1101.72     1132.88    123.70 o
  -1 -10   2      416.04      388.91     26.08 o
   0 -10   2      196.19      189.04     22.80 o
   1 -10   2      863.84      879.78     95.40 o
   2 -10   2      446.52      426.07     29.75 o
   3 -10   2      241.30      230.01     18.82 o
   4 -10   2      285.44      304.70     20.27 o
   5 -10   2      367.53      441.57     23.07 o
 -11  -9   2      134.97      132.47     13.54 o
 -10  -9   2      351.48      342.74     18.63 o
  -9  -9   2      357.57      344.17     18.45 o
  -8  -9   2      621.80      580.61     57.68 o
  -7  -9   2      530.10      515.86     50.84 o
  -6  -9   2      565.16      595.72     35.37 o
  -5  -9   2      724.29      757.60     62.11 o
  -4  -9   2     1009.17     1020.04    105.02 o
  -3  -9   2     1081.85     1021.37    110.73 o
  -2  -9   2      777.81      711.22     82.09 o
  -1  -9   2      730.18      685.27     77.21 o
   0  -9   2     1042.64     1082.48    118.97 o
   1  -9   2      418.66      399.85     47.67 o
   2  -9   2      766.45      783.16     76.36 o
   3  -9   2      707.49      717.07     58.21 o
   4  -9   2      253.20      278.54     19.33 o
   5  -9   2      200.91      187.47     11.59 o
   6  -9   2      183.70      166.70     16.03 o
 -12  -8   2      257.17      250.20     16.30 o
 -11  -8   2      141.32      125.33     11.91 o
 -10  -8   2      215.64      219.45     13.81 o
  -9  -8   2      387.27      394.63     35.63 o
  -8  -8   2      859.05      903.75     26.49 o
  -7  -8   2     1056.15     1091.91     77.65 o
  -6  -8   2      870.97      936.25     45.58 o
  -5  -8   2     1798.25     1919.70    103.74 o
  -4  -8   2     1010.91      960.51     56.78 o
  -3  -8   2      565.22      579.40     65.94 o
  -2  -8   2      660.70      637.54     76.20 o
  -1  -8   2     1597.31     1551.10    159.61 o
   0  -8   2     1257.60     1311.61    140.71 o
   1  -8   2     1226.29     1186.88    119.10 o
   2  -8   2      610.89      565.00     59.93 o
   3  -8   2      307.04      358.19     33.23 o
   4  -8   2     1190.18     1165.52     91.26 o
   5  -8   2      396.01      392.35     22.07 o
   6  -8   2      177.73      188.18     11.88 o
   7  -8   2      123.13      117.80      9.85 o
 -12  -7   2      142.40      119.62     14.62 o
 -11  -7   2      346.81      371.20     20.18 o
 -10  -7   2      675.69      642.94     19.40 o
  -9  -7   2      517.16      511.84     23.31 o
  -8  -7   2      279.61      281.43     20.76 o
  -7  -7   2     2194.39     2232.28    102.07 o
  -6  -7   2     2164.85     2318.73     98.26 o
  -5  -7   2      206.81      221.48     11.77 o
  -4  -7   2      711.60      779.65     45.89 o
  -3  -7   2     1698.90     1787.40    122.71 o
  -2  -7   2     4105.06     4001.98    431.86 o
  -1  -7   2      111.56      109.45     12.14 o
   0  -7   2      244.88      219.39     38.31 o
   1  -7   2     5372.07     5265.84    549.66 o
   2  -7   2     1910.03     1916.58    144.68 o
   3  -7   2      393.77      399.49     23.74 o
   4  -7   2       33.21       24.29      4.87 o
   5  -7   2     1197.79     1126.29     23.69 o
   6  -7   2     1095.82     1111.58     62.48 o
   7  -7   2      149.15      145.85     10.66 o
   8  -7   2      124.02      114.18     12.34 o
 -13  -6   2      209.91      221.63     17.01 o
 -12  -6   2      241.66      240.66     15.60 o
 -11  -6   2      320.21      333.60     19.48 o
 -10  -6   2      776.11      792.81     23.90 o
  -9  -6   2      386.59      346.79     13.06 o
  -8  -6   2      334.34      390.65     16.13 o
  -7  -6   2     1450.14     1559.42     22.28 o
  -6  -6   2     1884.92     1905.96     84.74 o
  -5  -6   2     2640.29     2820.55    153.77 o
  -4  -6   2     1183.50     1261.76     85.77 o
  -3  -6   2      722.60      762.08     43.21 o
  -2  -6   2     1387.36     1456.84     97.14 o
  -1  -6   2     4300.21     4536.44    317.17 o
   0  -6   2     1147.58     1059.12    122.09 o
   1  -6   2       50.38       56.52      6.42 o
   2  -6   2     2936.55     2958.74    181.76 o
   3  -6   2     2331.32     2127.56    132.21 o
   4  -6   2     1884.19     1871.97    106.04 o
   5  -6   2      207.85      227.00      9.77 o
   6  -6   2      497.16      489.01     23.76 o
   7  -6   2     1146.90     1220.10     50.78 o
   8  -6   2      302.40      294.43     15.97 o
   9  -6   2      163.29      132.55     15.06 o
 -13  -5   2      225.78      204.31     16.66 o
 -12  -5   2      334.25      349.38     17.33 o
 -11  -5   2      284.26      269.71     15.16 o
 -10  -5   2      382.35      337.36     14.45 o
  -9  -5   2     1386.39     1477.81     48.52 o
  -8  -5   2     2131.89     2140.48     23.01 o
  -7  -5   2      538.28      553.02     27.24 o
  -6  -5   2      358.53      423.88     15.56 o
  -5  -5   2     1219.92     1326.05     64.97 o
  -4  -5   2     3388.19     3469.11    188.50 o
  -3  -5   2     1042.97     1147.66     52.08 o
  -2  -5   2      666.22      725.56     53.47 o
  -1  -5   2     4683.22     4902.92    324.01 o
   0  -5   2     4242.78     4615.72    326.92 o
   1  -5   2     3867.93     3973.41    295.08 o
   2  -5   2      309.36      260.17     14.27 o
   3  -5   2      790.28      778.36     33.80 o
   4  -5   2     2384.22     2551.53    126.93 o
   5  -5   2     1638.76     1615.54     81.92 o
   6  -5   2      987.17     1052.06     37.59 o
   7  -5   2      730.33      761.66     17.39 o
   8  -5   2      353.51      345.00     17.55 o
   9  -5   2      427.92      400.10     20.46 o
  10  -5   2      232.79      269.91     19.40 o
 -13  -4   2       63.73       52.20     10.25 o
 -12  -4   2      253.73      261.87     15.44 o
 -11  -4   2      461.67      471.20     16.78 o
 -10  -4   2      726.60      727.92     17.96 o
  -9  -4   2      923.66      977.29     16.41 o
  -8  -4   2      203.66      199.65      8.46 o
  -7  -4   2     2404.52     2564.71     65.46 o
  -6  -4   2     3062.37     3171.34    115.90 o
  -5  -4   2       92.87       86.38      3.86 o
  -4  -4   2      573.30      633.85     33.07 o
  -3  -4   2     3631.00     3649.15    453.41 o
  -2  -4   2    12940.12    13132.33   1704.75 o
  -1  -4   2     2522.18     2560.97    244.23 o
   0  -4   2      199.50      224.48     23.66 o
   1  -4   2     3827.08     3407.82    262.52 o
   2  -4   2     3496.43     3318.26    209.12 o
   3  -4   2     1765.29     1768.15     80.59 o
   4  -4   2      800.01      800.40     29.86 o
   5  -4   2     2371.55     2581.53     88.38 o
   6  -4   2     2764.06     2841.46    127.72 o
   7  -4   2      722.36      767.68     15.27 o
   8  -4   2      805.22      768.24     21.33 o
   9  -4   2      232.67      230.52     15.68 o
  10  -4   2      215.16      186.17     15.92 o
  11  -4   2      162.78      130.66     15.94 o
 -13  -3   2      264.23      237.73     25.51 o
 -12  -3   2       55.97       65.07      9.63 o
 -11  -3   2      249.66      262.51     18.54 o
 -10  -3   2     1239.15     1311.15     33.43 o
  -9  -3   2      898.26      868.79     17.32 o
  -8  -3   2      743.59      746.62     15.85 o
  -7  -3   2      944.03      965.79     12.68 o
  -6  -3   2     1362.00     1460.57     15.63 o
  -5  -3   2     3988.21     4305.10    161.34 o
  -4  -3   2      848.97      870.79     40.66 o
  -3  -3   2     2433.45     2298.00    170.15 o
  -2  -3   2     2849.07     3018.36     22.36 o
  -1  -3   2     5895.46     7171.10    410.01 o
   0  -3   2     8878.32     6430.82   1202.29 o
   1  -3   2     4001.22     3744.26    353.71 o
   2  -3   2     5378.05     5433.00    299.44 o
   3  -3   2      665.88      642.56     27.47 o
   4  -3   2     3484.45     3558.87    145.21 o
   5  -3   2     3276.15     3405.00    131.02 o
   6  -3   2      619.58      667.37     22.54 o
   7  -3   2     1760.18     1800.92     21.07 o
   8  -3   2      349.49      354.75     24.87 o
   9  -3   2      891.19      962.50     39.99 o
  10  -3   2      593.55      632.59     45.16 o
  11  -3   2       89.37       82.51     13.75 o
 -13  -2   2      218.64      199.93     16.17 o
 -12  -2   2      615.94      646.59     30.11 o
 -11  -2   2      392.64      384.95     15.60 o
 -10  -2   2       99.94       88.21      9.14 o
  -9  -2   2      249.23      282.56     10.36 o
  -8  -2   2     3302.35     3596.82     29.27 o
  -7  -2   2     1089.57     1093.36     12.88 o
  -6  -2   2      585.41      589.27      8.12 o
  -5  -2   2     2011.01     2232.77     39.48 o
  -4  -2   2     8438.02     9685.50     90.53 o
  -3  -2   2     5757.54     6453.55    155.42 o
  -2  -2   2      935.04     1166.59     29.92 o
  -1  -2   2    10974.29    12505.55   1242.34 o
   0  -2   2     4950.56     3521.45    535.32 o
   1  -2   2     2093.08     1713.21     18.53 o
   2  -2   2     3199.69     3084.93    132.94 o
   3  -2   2    11270.83    11787.91    600.08 o
   4  -2   2     4465.63     4595.82    194.01 o
   5  -2   2      176.42      203.95      6.61 o
   6  -2   2     2160.56     2307.88     58.49 o
   7  -2   2     1785.37     1847.19     37.33 o
   8  -2   2      949.21      935.29     16.60 o
   9  -2   2      179.58      180.06     16.50 o
  10  -2   2      279.57      309.55     23.51 o
  11  -2   2      784.58      852.57     30.88 o
  12  -2   2      203.53      175.52     34.95 o
 -13  -1   2       68.70       68.66     11.07 o
 -12  -1   2      276.41      258.76     14.70 o
 -11  -1   2      667.42      661.36     20.41 o
 -10  -1   2      874.79      877.16     23.07 o
  -9  -1   2     1057.57     1045.03     23.07 o
  -8  -1   2       39.46       31.14      5.12 o
  -7  -1   2     2393.09     2527.37     19.05 o
  -6  -1   2     1672.55     1744.81     15.53 o
  -5  -1   2     2978.65     3318.88     22.22 o
  -4  -1   2     8519.17     9624.50     43.30 o
  -3  -1   2      787.89      857.05     23.87 o
  -2  -1   2    22864.55    23628.87   1829.72 o
   0  -1   2     5725.77     4498.49    377.28 o
   1  -1   2     5937.72     5173.67     24.60 o
   2  -1   2      957.43      888.43     10.60 o
   3  -1   2     5264.07     5542.36     57.77 o
   4  -1   2     5986.38     6674.42     40.34 o
   5  -1   2     5895.87     6530.48    196.97 o
   6  -1   2      632.80      640.37     16.53 o
   7  -1   2      116.74      122.48      4.82 o
   8  -1   2     1351.27     1344.90     17.73 o
   9  -1   2     1077.55     1107.56     23.84 o
  10  -1   2      686.14      663.35     26.47 o
  11  -1   2      125.87      123.11     18.25 o
  12  -1   2      278.83      277.02     24.90 o
 -12   0   2      129.04      109.67     11.00 o
 -11   0   2      293.34      288.62     13.45 o
 -10   0   2     1420.93     1388.27     28.04 o
  -9   0   2      158.33      159.20      8.87 o
  -8   0   2      764.98      744.64     17.49 o
  -7   0   2     1901.29     1963.91     16.82 o
  -6   0   2     2381.01     2660.57     36.58 o
  -5   0   2     2268.76     2481.94     20.79 o
  -4   0   2     2174.57     2271.79     18.73 o
  -3   0   2    29245.93    32233.70    320.87 o
  -2   0   2     2248.65     2302.10     13.09 o
  -1   0   2      792.53      847.71     16.23 o
   0   0   2     2846.54     2493.48     90.37 o
   1   0   2    32592.30    31093.17   2206.28 o
   2   0   2     5809.81     6005.47    143.05 o
   3   0   2      275.69      331.25     10.32 o
   4   0   2     6449.34     6770.31    126.31 o
   5   0   2     6628.91     6867.53     77.13 o
   6   0   2     2220.43     2451.52     54.92 o
   7   0   2      790.91      911.99     27.48 o
   8   0   2       48.12       47.05      6.16 o
   9   0   2     1210.81     1179.38     22.25 o
  10   0   2      763.68      789.45     16.10 o
  11   0   2      384.71      392.74     15.38 o
  12   0   2      344.69      389.43     20.38 o
 -12   1   2      140.36      158.48     13.66 o
 -11   1   2      402.43      394.77     28.23 o
 -10   1   2      420.26      367.26     13.72 o
  -9   1   2     1087.19     1050.24     61.33 o
  -8   1   2      839.55      854.64     19.30 o
  -7   1   2     1082.87     1137.31     21.50 o
  -6   1   2     3187.30     3148.99     73.78 o
  -5   1   2     2036.45     2367.91     30.17 o
  -4   1   2     5578.90     5641.97    235.84 o
  -3   1   2      184.57      172.63      6.71 o
  -2   1   2     7151.29     8162.89    382.06 o
  -1   1   2    19714.39    19077.74    523.52 o
   0   1   2     6659.23     5754.14    454.56 o
   1   1   2     2681.07     2593.95     15.79 o
   2   1   2     4008.72     4241.27     78.77 o
   3   1   2     4283.25     4616.75     20.43 o
   4   1   2     3325.42     3517.18     20.81 o
   5   1   2       74.68       93.85      5.17 o
   6   1   2     1179.24     1248.85     18.03 o
   7   1   2     3399.02     3491.03     22.61 o
   8   1   2     2417.60     2506.27     35.55 o
   9   1   2      447.02      487.73     17.76 o
  10   1   2      242.04      227.77     11.29 o
  11   1   2      811.16      838.94     27.64 o
  12   1   2      323.06      316.01     15.87 o
  13   1   2      150.02      145.12     13.64 o
 -12   2   2      317.22      359.10     28.35 o
 -11   2   2      122.33      114.47     24.31 o
 -10   2   2      167.21      160.34     10.12 o
  -9   2   2      740.02      775.57     39.98 o
  -8   2   2     1000.46     1007.20     48.86 o
  -7   2   2     2558.25     2493.92     76.27 o
  -6   2   2      350.44      362.80     11.45 o
  -5   2   2     3683.27     3956.31     30.00 o
  -4   2   2     8556.29     9876.31     34.54 o
  -3   2   2     1701.77     1823.76     18.39 o
  -2   2   2     1144.75     1103.10     12.14 o
  -1   2   2      228.42      189.96      9.15 o
   1   2   2    25839.13    19166.07   2300.78 o
   2   2   2     1948.10     2012.78     31.54 o
   3   2   2     1453.63     1433.85     23.90 o
   4   2   2     1673.73     1687.42     16.30 o
   5   2   2     4508.08     4664.30     22.15 o
   6   2   2     2279.60     2500.37     16.85 o
   7   2   2      437.24      417.41     10.43 o
   8   2   2     1285.59     1335.62     20.21 o
   9   2   2     1553.17     1537.50     19.68 o
  10   2   2     1202.03     1186.14     19.78 o
  11   2   2       83.24       79.02      9.38 o
  12   2   2      384.01      360.66     16.42 o
  13   2   2      372.41      365.93     29.66 o
 -11   3   2      484.82      523.84     27.33 o
 -10   3   2      682.69      739.01     26.24 o
  -9   3   2       35.08       24.51      8.40 o
  -8   3   2      282.19      262.38     11.10 o
  -7   3   2     2432.22     2572.59     74.23 o
  -6   3   2     5470.38     5539.07     93.16 o
  -5   3   2      219.67      245.42      5.34 o
  -4   3   2       49.67       53.99      3.42 o
  -3   3   2     7946.18     7818.95    115.35 o
  -2   3   2     6912.14     6896.54     23.28 o
  -1   3   2       96.76       97.11      3.41 o
   0   3   2      303.10      273.07     10.26 o
   1   3   2     6857.89     6567.46    334.58 o
   2   3   2    30104.54    21685.93   2304.31 o
   3   3   2      101.47       83.04      5.53 o
   4   3   2      745.44      762.83     27.46 o
   5   3   2     2701.55     2701.02     45.58 o
   6   3   2     1625.36     1443.25     16.45 o
   7   3   2     2104.40     2262.93     18.31 o
   8   3   2      314.91      314.34     11.74 o
   9   3   2     3374.80     3485.86     27.36 o
  10   3   2     1115.76     1070.83     18.86 o
  11   3   2      218.80      210.57     12.58 o
  12   3   2      214.15      208.93     14.11 o
  13   3   2      252.45      233.37     15.58 o
 -11   4   2       67.18       75.13     17.49 o
 -10   4   2      624.34      686.80     30.38 o
  -9   4   2      797.29      817.50     27.65 o
  -8   4   2      206.72      247.27     17.80 o
  -7   4   2      221.11      218.99      8.31 o
  -6   4   2     1739.71     1654.68     59.96 o
  -5   4   2     2875.04     2924.82     56.62 o
  -4   4   2     1709.30     1702.80     18.14 o
  -3   4   2      620.26      715.09     13.67 o
  -2   4   2      813.09      751.20     10.32 o
  -1   4   2     6420.73     6608.20     53.42 o
   1   4   2     5214.16     5658.13    225.55 o
   2   4   2      297.34      381.92     25.13 o
   4   4   2     8252.54     8341.09    689.80 o
   5   4   2     2305.46     2225.04     86.23 o
   6   4   2     1554.75     1626.37     44.03 o
   7   4   2     2049.85     2109.01     74.41 o
   8   4   2     2292.29     2221.79     53.69 o
   9   4   2      182.84      191.09     14.02 o
  10   4   2      932.45      972.74     19.73 o
  11   4   2      730.48      651.61     17.57 o
  12   4   2      317.34      303.38     20.59 o
  13   4   2      160.61      148.64     14.92 o
 -10   5   2       53.38       61.49     13.85 o
  -9   5   2      515.96      586.79     23.16 o
  -8   5   2      910.74      928.91     22.00 o
  -7   5   2      988.81      930.49     17.40 o
  -6   5   2       45.49       59.37      5.75 o
  -5   5   2      624.32      665.48     15.90 o
  -4   5   2     2186.87     2214.99     25.38 o
  -3   5   2      556.51      558.88     12.46 o
  -2   5   2     5085.10     5029.92    157.31 o
  -1   5   2     1004.83      940.52     52.33 o
   0   5   2     2938.28     2419.45    187.04 o
   1   5   2     2662.08     2770.80     58.45 o
   2   5   2     3310.19     3485.37     80.58 o
   4   5   2      222.29      178.40     17.33 o
   5   5   2     3099.10     2570.19    166.42 o
   6   5   2     3148.91     2721.59    153.45 o
   7   5   2     3106.45     2978.87    155.76 o
   8   5   2     1003.02      945.50     29.46 o
   9   5   2      527.43      510.18     17.50 o
  10   5   2      569.71      567.76     18.11 o
  11   5   2      504.92      478.54     16.88 o
  12   5   2      298.80      290.92     16.11 o
  13   5   2      228.23      215.04     15.52 o
 -10   6   2      397.84      450.37     22.55 o
  -9   6   2      130.98      126.64     14.28 o
  -8   6   2      171.86      183.79     15.79 o
  -7   6   2      614.17      657.90     15.90 o
  -6   6   2     1406.54     1486.41     27.45 o
  -5   6   2      590.13      640.24     13.86 o
  -4   6   2       76.41       83.20      5.47 o
  -3   6   2     1472.96     1424.66     71.72 o
  -2   6   2     2060.46     1971.17     86.23 o
  -1   6   2     3753.79     3412.24    202.56 o
   0   6   2      431.31      417.88     28.57 o
   1   6   2     3975.29     3688.20    234.05 o
   2   6   2     7891.72     7441.53    649.43 o
   3   6   2      125.96      138.65     13.46 o
   4   6   2     1768.39     1535.32     98.81 o
   5   6   2     3704.06     3460.37    220.83 o
   6   6   2     3157.98     2818.71    179.95 o
   7   6   2      582.96      541.79     35.14 o
   8   6   2      672.54      658.94     42.80 o
   9   6   2     1703.49     1727.63     33.97 o
  10   6   2      540.48      467.22     21.27 o
  11   6   2       43.25       40.87      7.10 o
  12   6   2      229.82      226.68     17.15 o
  13   6   2      423.09      414.34     20.45 o
  -9   7   2      295.52      289.29     18.86 o
  -8   7   2      304.45      341.30     20.23 o
  -7   7   2      299.86      315.55     12.06 o
  -6   7   2      283.82      285.62     12.23 o
  -5   7   2      378.22      373.10     11.47 o
  -4   7   2     1156.00     1126.77     14.45 o
  -3   7   2      797.31      809.57     29.92 o
  -2   7   2     1450.66     1477.70     83.72 o
  -1   7   2     1709.06     1679.81     96.55 o
   0   7   2     1610.60     1453.03    140.52 o
   1   7   2     2832.02     2453.55    186.15 o
   2   7   2     1195.33     1218.16    105.10 o
   3   7   2     2271.33     2334.28    131.49 o
   4   7   2     1507.42     1456.09     99.62 o
   5   7   2      776.58      783.88     56.62 o
   6   7   2     1428.91     1286.48     87.50 o
   7   7   2     2161.94     2039.54    172.01 o
   8   7   2      826.06      818.46     59.50 o
   9   7   2      349.57      309.53     21.54 o
  10   7   2      394.54      413.59     25.59 o
  11   7   2      375.20      388.35     17.30 o
  12   7   2      146.48      152.81     14.08 o
  13   7   2      104.95      103.36     13.52 o
  -8   8   2      107.61      101.20     14.56 o
  -7   8   2      319.07      286.39     12.18 o
  -6   8   2      326.70      334.28     14.45 o
  -5   8   2      497.64      520.24     24.72 o
  -4   8   2      903.46      983.76     63.15 o
  -3   8   2      384.95      362.81     16.21 o
  -2   8   2     1153.20     1116.47     82.11 o
  -1   8   2     1525.45     1476.44    108.38 o
   0   8   2     1144.44     1140.35     82.36 o
   1   8   2      360.26      369.71     39.14 o
   2   8   2     1193.12     1190.86     82.35 o
   3   8   2     3608.27     3697.85    233.88 o
   4   8   2     2629.06     2664.55    167.21 o
   5   8   2      558.53      563.46     36.76 o
   6   8   2      351.69      332.33     25.94 o
   7   8   2      957.74     1093.16     24.19 o
   8   8   2      743.05      702.05     43.48 o
   9   8   2      103.59      114.58     10.45 o
  10   8   2      309.45      314.94     21.33 o
  11   8   2      519.04      500.85     49.51 o
  12   8   2      216.62      225.76     21.01 o
  13   8   2       87.29       82.40     12.96 o
  -7   9   2      137.00      147.33     11.52 o
  -6   9   2      130.70      159.27     11.33 o
  -5   9   2      266.70      264.97     17.14 o
  -4   9   2      581.03      565.09     30.79 o
  -3   9   2     1110.39     1152.83     84.80 o
  -2   9   2      411.09      423.84     27.54 o
  -1   9   2      807.71      860.54     72.99 o
   0   9   2      674.47      643.90     45.92 o
   1   9   2     1671.62     1593.65    153.31 o
   2   9   2     1170.94     1052.77    108.80 o
   3   9   2       43.59       56.27      5.98 o
   4   9   2     1241.65     1368.72     87.51 o
   5   9   2     1705.59     1535.54    103.01 o
   6   9   2      494.88      541.12     32.14 o
   7   9   2      255.26      275.90     31.78 o
   8   9   2      248.68      247.55     25.53 o
   9   9   2      865.31      890.25    101.28 o
  10   9   2      323.89      361.35     25.87 o
  11   9   2       57.99       63.50     10.21 o
  12   9   2      188.96      193.72     29.80 o
  -6  10   2      335.20      340.96     17.55 o
  -5  10   2       98.32      106.10     10.73 o
  -4  10   2      163.37      194.57     13.42 o
  -3  10   2      580.55      589.46     21.38 o
  -2  10   2      967.78      971.52     64.61 o
  -1  10   2      397.87      386.88     33.06 o
   0  10   2      164.83      149.40     11.12 o
   1  10   2      561.70      577.42     53.25 o
   2  10   2     1085.42     1036.61     82.37 o
   3  10   2      520.55      504.65     34.02 o
   4  10   2      273.90      221.18     20.84 o
   5  10   2     1029.42     1106.36     63.62 o
   6  10   2      682.71      728.72     41.01 o
   7  10   2      195.46      165.55     20.87 o
   8  10   2      196.32      230.79     16.50 o
   9  10   2      278.73      310.11     36.00 o
  10  10   2      237.69      244.31     34.38 o
  11  10   2      121.21      109.50     15.44 o
  12  10   2      160.29      156.64     14.72 o
  -5  11   2      303.93      324.59     16.94 o
  -4  11   2      268.88      243.23     18.48 o
  -3  11   2       84.22       79.93     11.07 o
  -2  11   2      194.47      178.72     12.37 o
  -1  11   2      574.15      584.00     36.52 o
   0  11   2      653.55      661.45     51.03 o
   1  11   2      143.95      147.90     11.52 o
   2  11   2      306.74      298.07     19.15 o
   3  11   2      774.05      720.04     49.87 o
   4  11   2      420.01      362.56     17.60 o
   5  11   2      124.75      104.34     13.50 o
   6  11   2      170.93      156.97     18.05 o
   7  11   2      587.70      659.00     60.56 o
   8  11   2      442.26      487.42     54.50 o
   9  11   2       56.71       58.77     11.10 o
  10  11   2      241.03      229.35     22.75 o
  11  11   2      282.68      319.15     20.65 o
  -3  12   2      297.45      316.10     17.27 o
  -2  12   2       81.28       62.01     11.92 o
  -1  12   2       87.48       91.53     11.18 o
   0  12   2      253.02      273.10     22.18 o
   1  12   2      514.74      568.85     38.87 o
   2  12   2      249.29      248.70     16.46 o
   3  12   2      175.32      187.19     12.25 o
   4  12   2      316.75      290.75     19.26 o
   5  12   2      332.65      326.16     31.53 o
   6  12   2      171.69      174.17     10.94 o
   7  12   2      140.05      128.89     23.03 o
   8  12   2      226.04      283.59     29.25 o
   9  12   2      343.28      367.70     26.09 o
  10  12   2      126.19      153.35     14.57 o
  -1  13   2       69.36       94.13     13.38 o
   0  13   2       72.27       83.89     12.10 o
   1  13   2      223.53      242.50     24.60 o
   2  13   2      323.04      376.56     20.40 o
   3  13   2       88.80       94.63     11.30 o
   4  13   2      120.13      115.11     15.12 o
   5  13   2      364.42      385.41     22.60 o
   6  13   2      260.11      252.58     21.21 o
   7  13   2       52.89       59.12     15.20 o
   8  13   2      155.87      154.51     21.11 o
   9  13   2      202.83      202.23     21.80 o
   2  14   2      127.20      124.89     19.34 o
   3  14   2      270.72      304.13     17.21 o
   4  14   2      109.06      140.25     14.73 o
   5  14   2       66.05       53.15      9.10 o
   6  14   2      141.94      115.96     12.07 o
   7  14   2      168.45      122.42     15.98 o
  -7 -12   3      256.02      237.26     22.74 o
  -6 -12   3      371.62      369.66     26.70 o
  -5 -12   3      251.56      212.32     22.39 o
  -4 -12   3       98.66       98.34     20.46 o
  -3 -12   3      207.78      212.40     16.57 o
  -2 -12   3      400.91      444.31     27.94 o
  -1 -12   3      374.11      418.14     23.97 o
   0 -12   3      171.70      182.20     15.57 o
  -9 -11   3      327.19      328.40     21.29 o
  -8 -11   3      302.65      307.10     24.13 o
  -7 -11   3       86.57       65.43     15.70 o
  -6 -11   3      226.50      203.97     14.95 o
  -5 -11   3      467.51      517.37     52.23 o
  -4 -11   3      611.73      650.20     60.85 o
  -3 -11   3      377.18      402.78     50.37 o
  -2 -11   3      213.47      213.67     20.04 o
  -1 -11   3      583.29      558.28     28.62 o
   0 -11   3      511.02      550.32     43.99 o
   1 -11   3      244.71      249.62     16.07 o
   2 -11   3      162.88      159.84     17.75 o
 -10 -10   3      162.82      164.33     14.82 o
  -9 -10   3      170.85      170.16     13.57 o
  -8 -10   3      176.38      183.75     13.05 o
  -7 -10   3      740.99      644.49     25.89 o
  -6 -10   3      438.13      469.09     46.51 o
  -5 -10   3      274.53      239.55     19.30 o
  -4 -10   3      814.85      814.00     63.21 o
  -3 -10   3      963.16      940.18     81.76 o
  -2 -10   3      803.89      837.35     77.11 o
  -1 -10   3      104.43      106.21     16.50 o
   0 -10   3      333.80      305.51     21.66 o
   1 -10   3      796.79      853.37     51.30 o
   2 -10   3      422.15      430.73     30.28 o
   3 -10   3      182.66      178.46     15.64 o
   4 -10   3      341.30      311.81     21.76 o
 -11  -9   3      277.81      270.55     16.44 o
 -10  -9   3      490.93      462.17     20.75 o
  -9  -9   3      314.03      337.17     26.53 o
  -8  -9   3      176.67      194.04     18.49 o
  -7  -9   3      342.08      360.17     26.54 o
  -6  -9   3     1202.84     1254.78     58.64 o
  -5  -9   3      738.12      752.73     54.45 o
  -4  -9   3      287.76      260.94     22.51 o
  -3  -9   3     1059.13     1022.92    101.23 o
  -2  -9   3     1349.47     1323.39    121.93 o
  -1  -9   3     1182.02     1177.82    132.58 o
   0  -9   3      108.95      110.68     13.84 o
   1  -9   3      316.82      305.71     13.77 o
   2  -9   3     1124.20     1137.00    106.84 o
   3  -9   3      528.25      543.19     33.43 o
   4  -9   3      154.58      191.64     21.13 o
   5  -9   3      346.77      365.51     34.21 o
   6  -9   3      484.86      472.96     50.48 o
 -12  -8   3      136.47      111.99     13.25 o
 -11  -8   3      137.13      147.67     14.65 o
 -10  -8   3      280.43      291.24     14.49 o
  -9  -8   3      758.48      749.46     18.94 o
  -8  -8   3      770.72      838.64     49.40 o
  -7  -8   3      332.08      336.60     27.10 o
  -6  -8   3      769.05      806.30     38.80 o
  -5  -8   3      973.72     1007.39     43.59 o
  -4  -8   3     1322.53     1349.92    104.11 o
  -3  -8   3      646.89      560.12     17.08 o
   0  -8   3     1226.09     1239.45    136.27 o
   1  -8   3      372.57      364.02     36.48 o
   3  -8   3      583.70      622.02     59.60 o
   4  -8   3      828.90      827.49     72.09 o
   5  -8   3      300.05      270.94     22.29 o
   6  -8   3      240.27      242.57     21.00 o
   7  -8   3      389.06      417.99     27.43 o
 -12  -7   3      292.08      295.40     24.05 o
 -11  -7   3      274.24      301.04     17.38 o
 -10  -7   3      324.61      338.94     14.42 o
  -9  -7   3      474.76      454.77     15.37 o
  -8  -7   3      370.69      370.87     19.06 o
  -7  -7   3      978.40     1012.10     43.62 o
  -6  -7   3     1117.36     1143.61     58.58 o
  -5  -7   3     1447.76     1493.94     77.71 o
  -4  -7   3     1079.56     1139.82     49.94 o
  -3  -7   3     1032.17     1122.10     56.31 o
  -2  -7   3     1165.59     1260.39    101.91 o
  -1  -7   3      583.21      517.63     60.27 o
   0  -7   3     1054.92     1025.14    103.33 o
   1  -7   3     2173.33     2003.18    223.66 o
   2  -7   3      819.58      865.78     72.55 o
   3  -7   3     1065.88     1018.05     83.26 o
   4  -7   3      273.73      255.54     17.76 o
   5  -7   3      818.35      770.06     51.46 o
   6  -7   3      541.33      570.78     28.84 o
   7  -7   3      216.41      254.66     22.48 o
   8  -7   3      439.10      360.55     16.87 o
 -12  -6   3      109.00      101.34     12.01 o
 -11  -6   3      212.09      204.87     14.26 o
 -10  -6   3      758.25      809.34     17.94 o
  -9  -6   3      457.69      474.93     26.21 o
  -8  -6   3      311.10      345.76     11.66 o
  -7  -6   3     1135.93     1059.90     67.90 o
  -6  -6   3     2961.44     3094.25    117.13 o
  -5  -6   3     1248.25     1379.79     68.08 o
  -4  -6   3      271.21      306.74     14.25 o
  -3  -6   3     1327.68     1364.14     74.81 o
  -2  -6   3     1808.10     2069.45    109.62 o
  -1  -6   3      765.78      869.26     52.64 o
   0  -6   3      745.32      690.17     79.92 o
   1  -6   3     1709.20     1702.24    197.27 o
   2  -6   3     5687.26     5435.41    509.80 o
   3  -6   3      614.16      567.21     42.14 o
   4  -6   3      522.86      569.52     31.18 o
   5  -6   3      848.36      864.54     63.03 o
   6  -6   3      504.19      493.34     29.71 o
   7  -6   3      493.84      492.07     33.78 o
   8  -6   3      189.64      186.26     13.17 o
   9  -6   3      588.88      592.60     21.52 o
 -13  -5   3      315.09      314.02     18.71 o
 -12  -5   3      307.07      300.87     16.82 o
 -11  -5   3      305.29      310.50     16.29 o
 -10  -5   3      264.13      270.55     12.59 o
  -9  -5   3      801.02      857.42     19.26 o
  -8  -5   3     1140.10     1132.21     39.44 o
  -7  -5   3      245.26      253.65      8.79 o
  -6  -5   3      681.65      717.04     17.69 o
  -5  -5   3     2359.34     2552.01    138.42 o
  -4  -5   3     3080.42     3132.84    179.91 o
  -3  -5   3      889.87      860.58     60.38 o
  -2  -5   3     1035.56     1137.22     70.56 o
  -1  -5   3     6459.15     6854.32    490.33 o
   0  -5   3      787.53      821.46     66.95 o
   1  -5   3     1029.41     1022.84     73.36 o
   2  -5   3     1959.49     1726.57    166.80 o
   3  -5   3     3273.38     3387.35    273.57 o
   4  -5   3     1315.10     1271.80     85.78 o
   5  -5   3      314.70      316.35     14.34 o
   6  -5   3     1637.31     1652.01     74.08 o
   7  -5   3      912.00      912.74     25.96 o
   8  -5   3      344.16      370.74     21.62 o
   9  -5   3      109.99       97.44     13.43 o
  10  -5   3      502.25      483.84     22.66 o
 -13  -4   3       94.83       85.26     12.87 o
 -12  -4   3      469.93      467.22     18.53 o
 -11  -4   3      114.26      117.56     10.48 o
 -10  -4   3      262.03      256.02     11.88 o
  -9  -4   3     1403.34     1426.67     23.89 o
  -8  -4   3      658.79      692.21     24.91 o
  -7  -4   3     1463.11     1551.19     39.48 o
  -6  -4   3      798.64      798.80     22.47 o
  -5  -4   3     1664.44     1620.75     87.61 o
  -4  -4   3     2706.85     2740.87    144.07 o
  -3  -4   3      289.17      339.78     15.15 o
  -2  -4   3     3453.42     3608.91    304.61 o
  -1  -4   3     3541.69     3281.17    335.86 o
   0  -4   3     6042.10     6008.88    604.74 o
   1  -4   3     1079.71     1114.02     87.93 o
   2  -4   3     2026.26     1839.07    130.98 o
   3  -4   3     4754.34     4410.01    277.57 o
   4  -4   3     1142.76     1159.17     51.95 o
   5  -4   3     1583.92     1594.21     77.84 o
   6  -4   3      576.06      618.01     25.45 o
   7  -4   3     1134.82     1295.17     49.41 o
   8  -4   3      957.52      912.73     23.56 o
   9  -4   3      240.63      211.17     19.97 o
  10  -4   3      112.27      113.44     13.62 o
 -13  -3   3      130.31      122.16     13.03 o
 -12  -3   3       98.09       96.50     12.01 o
 -11  -3   3      373.32      372.16     16.62 o
 -10  -3   3      829.73      876.43     17.51 o
  -9  -3   3      387.47      398.12     12.35 o
  -8  -3   3      744.45      805.05     15.37 o
  -7  -3   3     2069.76     2143.71     25.87 o
  -6  -3   3     2519.08     2696.32     42.56 o
  -5  -3   3      157.31      148.88      5.67 o
  -4  -3   3      882.97      964.90     37.18 o
  -3  -3   3     7080.35     7437.76    621.21 o
  -2  -3   3     2307.89     2167.49    225.33 o
   0  -3   3     5643.24     5386.03    573.05 o
   1  -3   3     6790.74     6092.96    549.09 o
   2  -3   3     3438.49     2988.58    211.92 o
   3  -3   3      105.09       81.65      6.97 o
   4  -3   3     2979.21     3313.65    143.60 o
   5  -3   3     3112.49     3166.14    109.50 o
   6  -3   3     1536.05     1665.13     71.30 o
   7  -3   3      910.68      910.32     30.86 o
   8  -3   3      576.02      540.56     25.58 o
   9  -3   3      838.10      892.41     24.92 o
  10  -3   3      359.14      390.56     20.47 o
  11  -3   3       43.66       30.31      9.73 o
 -13  -2   3      147.79      152.31     16.02 o
 -12  -2   3      109.34       95.81     12.23 o
 -11  -2   3      315.45      348.26     21.45 o
 -10  -2   3      284.33      281.28     11.80 o
  -9  -2   3     1180.83     1244.37     16.68 o
  -8  -2   3     1088.31     1081.74     18.65 o
  -7  -2   3      812.88      881.12     11.44 o
  -6  -2   3     3315.57     3502.60     31.92 o
  -5  -2   3     1448.26     1560.90     15.74 o
  -4  -2   3     1960.29     2322.80     56.48 o
  -3  -2   3     3665.78     3866.57     65.89 o
  -2  -2   3     3424.52     3570.03    251.23 o
  -1  -2   3     8691.26     8779.61    610.69 o
   0  -2   3     2512.44     2058.24    132.84 o
   1  -2   3     5500.11     5921.05    759.02 o
   2  -2   3     7634.39     7657.35    554.68 o
   3  -2   3     2919.91     2723.88    110.50 o
   4  -2   3      864.36      852.64     30.27 o
   5  -2   3      766.07      830.48     24.30 o
   6  -2   3     2483.50     2424.02     24.34 o
   7  -2   3     2124.56     2135.02     21.06 o
   8  -2   3      495.20      566.19     14.43 o
   9  -2   3      240.12      237.64     16.99 o
  10  -2   3      413.07      377.49     22.78 o
  11  -2   3      602.11      619.38     28.31 o
 -13  -1   3      159.72      155.53     14.71 o
 -12  -1   3      569.09      583.75     25.32 o
 -11  -1   3      107.47       98.51     10.48 o
 -10  -1   3      231.56      243.31     10.50 o
  -9  -1   3     1377.49     1383.99     34.11 o
  -8  -1   3     1042.80     1086.20     26.95 o
  -7  -1   3      868.13      979.22     13.22 o
  -6  -1   3      510.53      547.88     12.68 o
  -5  -1   3     4435.18     4574.68     69.83 o
  -4  -1   3    11216.21    12216.09     96.29 o
  -3  -1   3     1131.74     1229.43     10.79 o
  -2  -1   3     3242.69     3637.68     16.94 o
  -1  -1   3     8265.27     6988.86    504.72 o
   0  -1   3    10792.87     7890.54    613.59 o
   1  -1   3      126.98      120.64      6.12 o
   2  -1   3     2172.08     2060.62     64.73 o
   3  -1   3     9901.39    10712.58    681.69 o
   4  -1   3     2307.85     2532.16     95.46 o
   5  -1   3     2809.97     3050.91    106.67 o
   6  -1   3      159.57      182.97      4.90 o
   7  -1   3     1196.70     1260.87     19.65 o
   8  -1   3     2502.73     2514.65     82.19 o
   9  -1   3      217.84      205.88      9.59 o
  10  -1   3      424.54      454.23     33.74 o
  11  -1   3      231.73      250.88     22.42 o
  12  -1   3      329.07      317.31     42.29 o
 -12   0   3      150.85      146.01     12.91 o
 -11   0   3      661.04      663.98     31.99 o
 -10   0   3      647.87      645.92     14.98 o
  -9   0   3      229.54      254.61      9.61 o
  -8   0   3     1059.05     1204.16     48.24 o
  -7   0   3     2669.73     2813.42     57.03 o
  -6   0   3     1848.67     1843.09     26.85 o
  -5   0   3      443.34      460.50      7.93 o
  -3   0   3    23486.56    27007.74   1216.87 o
  -2   0   3     5569.65     5514.27    290.95 o
  -1   0   3     2210.64     2089.72      8.67 o
   0   0   3      494.35      502.97     20.72 o
   1   0   3     4631.46     3877.92     25.79 o
   2   0   3    15064.03    16264.55    959.55 o
   3   0   3      136.30      149.10      9.30 o
   4   0   3     2768.93     3100.84     24.46 o
   5   0   3     5197.60     5786.42    142.16 o
   6   0   3     2692.73     2932.99     89.54 o
   7   0   3      302.58      363.48     10.06 o
   8   0   3       95.05      103.46      5.67 o
   9   0   3     2008.02     2131.98     25.20 o
  10   0   3      696.40      731.41     16.44 o
  11   0   3      226.07      187.90     11.33 o
  12   0   3      286.40      299.43     24.38 o
 -12   1   3       50.26       41.07     14.48 o
 -11   1   3      459.80      459.80     20.49 o
 -10   1   3     1078.47     1157.15     74.41 o
  -9   1   3      605.60      584.31     20.33 o
  -8   1   3      136.94      117.34      7.08 o
  -7   1   3      708.86      736.41     12.34 o
  -6   1   3     6617.26     7222.18    137.06 o
  -5   1   3      110.11      111.93      4.65 o
  -4   1   3     2171.42     2278.71     39.99 o
  -3   1   3     8177.60     8729.60    107.61 o
  -2   1   3    10352.23    10067.59    246.78 o
  -1   1   3     6209.35     6058.91    356.64 o
   0   1   3      156.05      157.89     20.97 o
   1   1   3      557.02      493.81      8.91 o
   2   1   3      512.80      520.48     11.62 o
   3   1   3     5627.88     6018.77    104.22 o
   4   1   3     2951.37     3079.27     38.29 o
   5   1   3     3645.36     3813.78     29.56 o
   6   1   3     1836.17     2084.52     56.58 o
   7   1   3     1295.43     1373.51     27.86 o
   8   1   3     1656.63     1672.38     17.89 o
   9   1   3      246.68      285.70     11.63 o
  10   1   3      486.59      458.45     14.43 o
  11   1   3      697.21      710.24     18.45 o
  12   1   3      208.69      225.33     13.72 o
  13   1   3      249.06      263.27     25.76 o
 -12   2   3      349.61      339.99     33.49 o
 -11   2   3       34.61       25.57      7.14 o
 -10   2   3      196.73      196.91     11.20 o
  -9   2   3     1684.58     1700.30     51.02 o
  -8   2   3      639.65      643.69     18.13 o
  -7   2   3     1330.00     1504.68     52.98 o
  -6   2   3      169.13      177.16      4.62 o
  -5   2   3     6379.30     6528.20    155.55 o
  -4   2   3     3129.72     3368.31     75.29 o
  -3   2   3       62.11       62.40      4.11 o
  -2   2   3     2318.55     2203.76     74.84 o
  -1   2   3     4373.67     3852.53    122.03 o
   1   2   3      737.60      678.81     16.79 o
   2   2   3     4246.51     4216.69     42.67 o
   3   2   3     5094.77     5286.92     45.04 o
   4   2   3     1756.53     1684.74     13.48 o
   5   2   3     2495.11     2680.65     15.01 o
   6   2   3     1361.88     1564.55     15.79 o
   7   2   3     1617.23     1646.26     24.69 o
   8   2   3     1326.54     1347.76     19.13 o
   9   2   3      474.46      442.42     12.90 o
  10   2   3     1419.03     1428.71     21.95 o
  11   2   3      571.46      589.25     16.16 o
  12   2   3      211.99      214.00     17.45 o
  13   2   3      157.61      138.76     14.65 o
 -11   3   3      367.89      391.71     26.61 o
 -10   3   3      301.03      327.55     30.99 o
  -9   3   3      110.95      119.33      9.07 o
  -8   3   3      594.46      594.96     30.95 o
  -7   3   3      537.53      537.24     14.33 o
  -6   3   3     4217.00     4085.81    116.37 o
  -5   3   3      662.52      721.43      9.78 o
  -4   3   3      529.75      554.45     22.81 o
  -3   3   3     4636.60     4787.88     83.72 o
  -2   3   3     1937.72     1936.23     28.69 o
  -1   3   3     4115.06     3616.94     72.44 o
   1   3   3     4329.34     4190.64     45.54 o
   2   3   3    13204.04    10701.78    254.77 o
   3   3   3     1661.51     1468.34     26.37 o
   4   3   3      363.91      364.54      8.12 o
   5   3   3     3025.57     3425.05     59.54 o
   6   3   3     3795.12     3873.62     36.25 o
   7   3   3     1319.01     1325.43     27.73 o
   8   3   3      852.18      866.47     15.24 o
   9   3   3     2484.86     2693.91     28.90 o
  10   3   3      307.46      303.58     13.05 o
  11   3   3      302.27      272.59     13.83 o
  12   3   3      392.65      340.73     16.11 o
  13   3   3      228.53      213.55     15.13 o
 -11   4   3      224.26      243.17     22.84 o
 -10   4   3      315.61      314.47     22.92 o
  -9   4   3      564.04      569.93     23.39 o
  -8   4   3       65.87       73.56     14.58 o
  -7   4   3      608.46      601.08     18.27 o
  -6   4   3     2171.40     2232.97     58.62 o
  -5   4   3      945.05      947.92     21.90 o
  -4   4   3     2037.02     2081.35     16.85 o
  -3   4   3     1456.55     1520.14     19.93 o
  -2   4   3      485.27      447.37      8.03 o
  -1   4   3     1920.99     1704.59     34.23 o
   0   4   3     1773.44     1517.52     76.96 o
   1   4   3     2272.09     2198.61     66.78 o
   2   4   3     9537.28     9398.55    795.86 o
   3   4   3     3227.57     2972.85    220.69 o
   4   4   3     4701.69     4666.07    316.89 o
   5   4   3     2731.15     2346.48     66.02 o
   6   4   3     1610.42     1628.48     54.65 o
   7   4   3      389.65      452.97     17.99 o
   8   4   3     1294.95     1265.53     21.22 o
   9   4   3     1446.11     1490.24     20.84 o
  10   4   3     1326.31     1359.05     56.75 o
  11   4   3      341.53      312.92     15.23 o
  12   4   3      129.34      133.00     12.53 o
  13   4   3      306.86      318.19     18.90 o
 -10   5   3      172.15      194.94     18.13 o
  -9   5   3      324.23      388.01     23.10 o
  -8   5   3      354.25      397.82     18.44 o
  -7   5   3      435.83      434.46     10.67 o
  -6   5   3      501.54      548.08     11.38 o
  -5   5   3     1482.05     1424.90     18.15 o
  -4   5   3      828.47      802.92     19.05 o
  -3   5   3     1315.03     1289.68     18.88 o
  -2   5   3     2361.69     2379.29     40.20 o
  -1   5   3     1822.50     1655.85     45.98 o
   0   5   3     3423.00     2800.67    201.05 o
   1   5   3      717.14      645.75      7.60 o
   2   5   3     2307.26     2059.11     60.89 o
   3   5   3    10198.95     9947.00    881.90 o
   4   5   3      930.02      813.42     54.91 o
   5   5   3     1565.37     1396.51     70.92 o
   6   5   3     1682.01     1670.82    101.38 o
   7   5   3     4261.37     4384.01    169.66 o
   8   5   3      782.73      724.20     33.26 o
   9   5   3       77.63       80.11      7.39 o
  10   5   3     1062.98     1077.40     26.09 o
  11   5   3      736.30      714.82     18.46 o
  12   5   3      197.29      197.63     13.47 o
  13   5   3       33.92       32.22      8.73 o
 -10   6   3      115.92      112.26     14.54 o
  -9   6   3      353.38      394.24     23.56 o
  -8   6   3      379.26      413.07     22.52 o
  -7   6   3      113.56      101.39      7.48 o
  -6   6   3      978.80      930.30     20.35 o
  -5   6   3      988.39     1056.65     13.58 o
  -4   6   3      414.99      463.33     12.37 o
  -3   6   3      560.79      572.14     16.48 o
  -2   6   3      715.17      698.74     12.47 o
  -1   6   3     6191.66     5700.81    237.34 o
   0   6   3     4011.84     3510.63    249.74 o
   1   6   3      312.54      293.82     25.17 o
   2   6   3     3203.66     2978.80    239.51 o
   3   6   3     1570.22     1461.60     99.24 o
   4   6   3     3725.80     3575.50    201.73 o
   5   6   3     1345.44     1150.47     62.68 o
   6   6   3     1333.07     1181.93     76.76 o
   7   6   3     1034.97      939.96     61.94 o
   8   6   3     1119.94     1038.01     70.78 o
   9   6   3     1034.16     1044.72     52.75 o
  10   6   3      211.13      191.07     17.94 o
  11   6   3      302.25      283.67     19.39 o
  12   6   3      196.00      188.22     14.95 o
  13   6   3      267.28      279.88     17.81 o
  -9   7   3      111.37      107.19     13.93 o
  -8   7   3      300.72      277.72     17.78 o
  -7   7   3      466.88      469.98     14.82 o
  -6   7   3      496.10      546.42     13.72 o
  -5   7   3      223.86      228.77      8.98 o
  -4   7   3      611.15      593.45     13.02 o
  -3   7   3     1589.05     1476.62     47.44 o
  -2   7   3     1387.81     1334.74     68.43 o
  -1   7   3      489.91      522.50     29.82 o
   0   7   3     1212.85     1055.39     79.42 o
   1   7   3     6672.01     5642.81    384.48 o
   2   7   3     2126.71     2097.47    121.61 o
   3   7   3      199.97      219.63     14.57 o
   4   7   3      266.61      242.26     18.39 o
   5   7   3     4734.19     4605.42    306.68 o
   6   7   3     2335.47     1983.21    138.22 o
   7   7   3      132.04      122.59      8.44 o
   8   7   3      492.07      526.02     19.85 o
   9   7   3      856.66      838.54     56.16 o
  10   7   3      578.57      526.26     20.43 o
  11   7   3       54.88       42.80      9.08 o
  12   7   3      179.22      167.89     14.33 o
  13   7   3      213.96      227.50     16.71 o
  -8   8   3       62.13       81.59     13.11 o
  -7   8   3      262.90      264.00     11.71 o
  -6   8   3      463.51      452.13     16.08 o
  -5   8   3      840.22      840.78     38.47 o
  -4   8   3      174.89      165.57      8.81 o
  -3   8   3      214.00      237.89     11.17 o
  -2   8   3     1307.33     1331.05     92.93 o
  -1   8   3     1471.66     1413.42    108.73 o
   0   8   3     2456.36     2288.47    154.14 o
   1   8   3      213.34      206.34     23.22 o
   2   8   3     1564.83     1592.24     69.79 o
   3   8   3     3740.15     3578.95    236.56 o
   4   8   3      354.02      400.88     24.84 o
   5   8   3       73.01       91.73      5.86 o
   6   8   3      629.20      559.35     36.64 o
   7   8   3     1810.72     1754.18    151.54 o
   8   8   3      664.36      597.12     46.11 o
   9   8   3       88.05       97.04     11.47 o
  10   8   3      314.01      348.82     40.75 o
  11   8   3      628.13      696.63     31.02 o
  12   8   3      112.52      131.06     13.46 o
  13   8   3       55.08       62.38     12.74 o
  -7   9   3       48.36       42.36      7.12 o
  -6   9   3       68.80       69.97      8.13 o
  -5   9   3      419.38      423.52     15.95 o
  -4   9   3     1190.70     1250.21     82.13 o
  -3   9   3      428.09      444.50     22.74 o
  -2   9   3      131.05      139.93     12.47 o
  -1   9   3     1268.73     1305.50     80.73 o
   0   9   3      997.34      982.59     79.69 o
   1   9   3      639.86      627.41     52.04 o
   2   9   3      249.84      207.12     14.60 o
   3   9   3      777.52      794.56     47.17 o
   4   9   3     1637.87     1741.69    104.00 o
   5   9   3      385.52      404.25     29.98 o
   6   9   3      847.70      862.39     67.46 o
   7   9   3      562.03      524.06     40.35 o
   8   9   3      254.40      240.33     20.38 o
   9   9   3      237.62      240.39     19.98 o
  10   9   3      265.41      280.78     17.45 o
  11   9   3      216.32      211.82     19.81 o
  12   9   3      126.55      122.53     14.56 o
  13   9   3      129.52      155.96     16.12 o
  -6  10   3      230.35      231.21     13.07 o
  -5  10   3       24.31       27.10      6.37 o
  -4  10   3      118.93      118.20     14.38 o
  -3  10   3      960.84      972.66     64.42 o
  -2  10   3      861.37      878.12     84.41 o
  -1  10   3      102.26      101.55      9.01 o
   0  10   3      148.48      175.69     12.37 o
   1  10   3     1281.96     1238.13     93.11 o
   2  10   3      766.43      741.04     66.99 o
   3  10   3      192.46      191.87      9.72 o
   4  10   3      369.81      326.48     27.18 o
   5  10   3      896.35      960.24     59.74 o
   6  10   3      418.30      421.56     26.15 o
   7  10   3      123.85      127.04     11.02 o
   8  10   3      234.53      183.92     16.58 o
   9  10   3      587.53      581.39     53.71 o
  10  10   3      189.60      209.98     20.11 o
  11  10   3      118.51      117.48     16.25 o
  12  10   3      232.73      239.01     18.02 o
  -5  11   3      253.23      248.66     18.09 o
  -4  11   3      115.64      105.41     11.90 o
  -3  11   3       88.92       83.73     10.34 o
  -2  11   3      443.04      383.55     20.68 o
  -1  11   3      491.68      517.01     34.03 o
   0  11   3      332.96      334.37     15.54 o
   1  11   3      119.05      124.94     13.49 o
   2  11   3      385.24      434.93     30.82 o
   3  11   3      268.84      260.39     23.00 o
   4  11   3      347.97      317.12     20.78 o
   5  11   3      485.43      483.14     39.29 o
   6  11   3      346.95      355.10     16.83 o
   7  11   3      386.33      424.54     36.56 o
   9  11   3      149.11      186.65     19.83 o
  10  11   3      220.76      220.53     28.52 o
  11  11   3      135.51      147.67     28.79 o
  -3  12   3      142.18      138.08     14.09 o
  -2  12   3       65.09       65.50     10.59 o
  -1  12   3      303.57      332.12     31.44 o
   0  12   3      193.67      202.58     16.69 o
   1  12   3      205.90      218.13     14.69 o
   2  12   3      234.64      209.89     14.81 o
   3  12   3      386.06      388.98     27.90 o
   4  12   3      274.30      294.60     18.01 o
   5  12   3       87.05       81.20      8.51 o
   6  12   3      290.06      293.52     14.52 o
   7  12   3      480.04      415.13     20.97 o
   8  12   3      122.60      151.38     21.32 o
   9  12   3       84.09       89.96     14.30 o
  10  12   3      191.06      187.12     32.28 o
  11  12   3      189.32      241.16     17.35 o
  -1  13   3       62.40       72.00     10.26 o
   0  13   3      166.33      162.87     13.26 o
   1  13   3      149.79      138.71     14.48 o
   2  13   3      220.62      252.91     16.29 o
   3  13   3      155.95      170.27     12.72 o
   4  13   3      192.38      178.77     17.06 o
   5  13   3      304.00      316.33     14.94 o
   6  13   3      122.67      104.99     10.65 o
   7  13   3       95.64      109.15     17.46 o
   8  13   3      173.48      147.55     16.31 o
   9  13   3      200.80      177.36     19.56 o
   1  14   3      190.39      221.43     16.37 o
   2  14   3      189.68      199.47     14.74 o
   3  14   3       75.45       81.43     13.03 o
   4  14   3       72.06       88.50     14.28 o
   5  14   3      197.43      206.66     13.80 o
   6  14   3      141.42      154.40     13.26 o
   7  14   3       85.86       92.06     16.14 o
  -5 -12   4       83.58       92.35     16.26 o
  -4 -12   4      136.47      133.35     13.80 o
  -3 -12   4      356.07      315.62     23.93 o
  -8 -11   4      153.32      151.42     20.64 o
  -7 -11   4      154.97      142.22     28.45 o
  -6 -11   4      521.58      530.83     65.37 o
  -5 -11   4      536.57      525.94     53.44 o
  -4 -11   4      193.02      219.81     26.15 o
  -3 -11   4      187.90      174.57     17.45 o
  -2 -11   4      316.74      279.97     18.16 o
  -1 -11   4      757.14      789.47     84.47 o
   0 -11   4      312.07      371.51     23.77 o
   1 -11   4      106.12       94.18     14.54 o
  -9 -10   4      352.58      372.37     27.48 o
  -8 -10   4      425.44      444.36     27.62 o
  -7 -10   4      298.89      273.27     22.47 o
  -6 -10   4      207.64      216.38     16.92 o
  -5 -10   4      504.35      509.25     31.70 o
  -4 -10   4      695.45      695.60     67.68 o
  -3 -10   4      359.61      389.78     16.63 o
  -2 -10   4      428.25      441.46     41.42 o
  -1 -10   4      292.48      314.79     24.77 o
   0 -10   4      735.70      756.10     65.89 o
   1 -10   4      469.86      468.65     30.79 o
   2 -10   4      261.01      264.08     17.84 o
   3 -10   4      293.59      316.23     26.53 o
 -10  -9   4      299.10      300.77     16.48 o
  -9  -9   4      193.67      194.79     11.83 o
  -8  -9   4      198.20      192.08     14.42 o
  -7  -9   4      612.82      628.02     41.16 o
  -6  -9   4      672.48      696.13     31.28 o
  -5  -9   4      353.80      354.56     37.76 o
  -4  -9   4      339.22      371.06     20.19 o
  -3  -9   4     1647.66     1602.65    155.37 o
  -2  -9   4      929.68      953.63     69.21 o
  -1  -9   4      312.40      299.88     32.42 o
   0  -9   4      310.51      326.60     19.04 o
   1  -9   4      560.40      597.89     68.86 o
   2  -9   4      452.15      446.42     39.59 o
   3  -9   4      277.72      251.86     19.63 o
   4  -9   4      565.01      597.41     55.86 o
   5  -9   4      391.59      442.57     49.93 o
 -11  -8   4      195.75      201.60     15.70 o
 -10  -8   4      361.61      382.58     14.71 o
  -9  -8   4      711.46      748.00     19.37 o
  -8  -8   4      468.29      531.05     31.75 o
  -7  -8   4       97.08       92.55      9.63 o
  -6  -8   4      794.68      834.71     40.18 o
  -5  -8   4      753.25      802.48     50.53 o
  -4  -8   4      983.96     1025.45     86.50 o
  -3  -8   4      487.52      444.33     35.73 o
  -2  -8   4     1105.61      975.89     95.75 o
  -1  -8   4     1722.77     1684.30    175.71 o
   0  -8   4      272.87      272.88     17.94 o
   1  -8   4      348.19      365.26     32.75 o
   2  -8   4      898.08      834.85    112.01 o
   3  -8   4      703.52      706.40     62.85 o
   4  -8   4      214.28      209.32     16.94 o
   5  -8   4      501.45      504.70     19.37 o
   6  -8   4      688.86      705.57     65.81 o
 -12  -7   4      246.33      220.89     16.26 o
 -11  -7   4      120.79      131.92     12.32 o
 -10  -7   4      162.36      176.29     12.01 o
  -9  -7   4      728.05      764.46     17.51 o
  -8  -7   4      628.95      635.18     20.31 o
  -7  -7   4      575.54      589.41     32.76 o
  -6  -7   4      497.00      527.78     20.12 o
  -5  -7   4     1725.08     1861.52     82.89 o
  -4  -7   4      456.83      512.94     24.91 o
  -3  -7   4      508.54      525.51     26.11 o
  -2  -7   4     1828.24     1712.94    182.16 o
  -1  -7   4     1414.22     1425.52    132.01 o
   0  -7   4     1123.27     1141.57    113.04 o
   1  -7   4      148.95      135.90      9.57 o
   2  -7   4     1079.22     1035.50    104.34 o
   3  -7   4     1895.07     1932.35    169.71 o
   4  -7   4      557.78      537.47     37.46 o
   5  -7   4      214.53      207.25     16.30 o
   6  -7   4      446.71      430.72     40.06 o
   7  -7   4      652.32      685.39     68.10 o
 -12  -6   4      212.79      204.47     15.92 o
 -11  -6   4      370.35      380.44     15.75 o
 -10  -6   4      394.14      417.02     14.48 o
  -9  -6   4      327.16      314.55     13.55 o
  -8  -6   4      627.63      658.72     28.86 o
  -7  -6   4      422.77      461.21     24.86 o
  -6  -6   4     1212.42     1263.03     43.56 o
  -5  -6   4      784.72      790.82     41.06 o
  -4  -6   4     1412.30     1497.55     75.40 o
  -3  -6   4     1905.03     1969.67     95.75 o
  -2  -6   4      186.33      205.57     11.15 o
  -1  -6   4     1313.11     1401.92     90.03 o
   0  -6   4     3129.40     2944.46    336.33 o
   1  -6   4     1795.81     1776.76    193.08 o
   2  -6   4      554.88      591.50     41.01 o
   3  -6   4      806.64      701.53     59.12 o
   4  -6   4     1444.04     1380.23    114.94 o
   5  -6   4     1199.14     1130.76     62.79 o
   6  -6   4      218.86      221.18     11.00 o
   7  -6   4      252.36      243.93     12.68 o
   8  -6   4      396.01      384.41     23.44 o
 -12  -5   4      132.97      139.38     12.27 o
 -11  -5   4      450.62      459.16     17.05 o
 -10  -5   4      227.59      175.50     12.18 o
  -9  -5   4      300.15      289.83     12.40 o
  -8  -5   4      364.62      384.98     11.05 o
  -7  -5   4      648.75      617.88     12.61 o
  -6  -5   4     2365.21     2393.47    111.06 o
  -5  -5   4     1535.44     1660.11     88.39 o
  -4  -5   4     1223.35     1247.63     57.63 o
  -3  -5   4     2073.86     2102.51    105.69 o
  -2  -5   4     1728.91     1793.72    101.46 o
  -1  -5   4      758.79      796.34     47.25 o
   0  -5   4      313.14      358.76     26.34 o
   1  -5   4     2619.23     2623.67    231.27 o
   2  -5   4     4999.63     4441.47    369.28 o
   3  -5   4     1882.41     1738.29    135.99 o
   4  -5   4      862.96      841.26     57.95 o
   5  -5   4      396.21      464.63     33.26 o
   6  -5   4     1601.97     1532.43     69.10 o
   7  -5   4      417.02      390.12     22.84 o
   8  -5   4      189.28      194.56     10.09 o
   9  -5   4      210.39      188.80     18.72 o
 -12  -4   4      360.22      368.18     16.33 o
 -11  -4   4      118.29      100.31     10.11 o
 -10  -4   4      350.49      366.60     13.19 o
  -9  -4   4     1231.70     1317.96     31.94 o
  -8  -4   4      799.20      799.42     15.52 o
  -7  -4   4       75.74       76.88      5.75 o
  -6  -4   4      522.28      528.56     15.61 o
  -5  -4   4     6437.16     6727.79    240.97 o
  -4  -4   4     1542.89     1581.06     56.51 o
  -3  -4   4      115.71      153.38     10.08 o
  -2  -4   4     2788.13     2650.85    155.84 o
  -1  -4   4     5365.54     5244.93    346.68 o
   0  -4   4     6173.48     6323.80    556.61 o
   1  -4   4       81.27       64.78      4.86 o
   2  -4   4     1159.41     1111.83     77.59 o
   3  -4   4     8496.30     7697.23    505.46 o
   4  -4   4      735.13      673.81     28.56 o
   5  -4   4      828.12      763.48     33.99 o
   6  -4   4      249.90      247.13     11.64 o
   7  -4   4     1372.37     1486.37     64.43 o
   8  -4   4      812.10      788.90     22.64 o
   9  -4   4      119.38      124.29     14.84 o
  10  -4   4      302.54      320.43     20.50 o
 -12  -3   4      290.20      256.80     13.76 o
 -11  -3   4      193.19      192.63     12.07 o
 -10  -3   4      169.87      180.04     10.50 o
  -9  -3   4      404.57      374.57     12.00 o
  -8  -3   4     2008.09     2074.50     23.29 o
  -7  -3   4     1027.62     1049.67     17.25 o
  -6  -3   4      550.15      604.94     10.92 o
  -5  -3   4     1194.76     1229.59     38.28 o
  -4  -3   4     3509.54     3699.67    177.97 o
  -3  -3   4     6447.54     6607.05    318.10 o
  -2  -3   4      882.88      871.75     52.01 o
  -1  -3   4     1809.38     1926.14    130.95 o
   0  -3   4     4763.09     4606.69    410.28 o
   1  -3   4     4162.02     4010.43    373.42 o
   2  -3   4     3002.26     2703.53    197.90 o
   3  -3   4      275.25      264.12     17.83 o
   4  -3   4     3297.50     3151.05    170.44 o
   5  -3   4     1710.83     1705.33     77.47 o
   6  -3   4     1547.94     1624.90     55.99 o
   7  -3   4      414.91      437.97     12.67 o
   8  -3   4      560.44      536.54     16.03 o
   9  -3   4      667.14      638.48     20.85 o
  10  -3   4      103.95      110.54     13.37 o
  11  -3   4      270.15      258.64     21.78 o
 -12  -2   4       34.97       37.78      7.96 o
 -11  -2   4      894.96      959.65     25.27 o
 -10  -2   4      347.09      337.78     12.62 o
  -9  -2   4      247.55      240.65     10.33 o
  -8  -2   4      547.81      570.91     13.82 o
  -7  -2   4     2705.06     2923.71     20.73 o
  -6  -2   4     4623.03     4995.54     41.03 o
  -5  -2   4      178.01      191.51      6.72 o
  -4  -2   4      809.23      799.76      9.41 o
  -3  -2   4     3237.14     3076.02     98.84 o
  -2  -2   4     5198.17     5579.09    162.05 o
  -1  -2   4     4990.78     5166.47    366.35 o
   0  -2   4     6154.28     6851.65    690.57 o
   1  -2   4     7213.42     7021.79    663.53 o
   2  -2   4      497.84      406.92     32.80 o
   3  -2   4     4046.37     3917.14    216.77 o
   4  -2   4     1195.46     1210.94     52.63 o
   5  -2   4      552.87      586.29     23.70 o
   6  -2   4     1308.27     1393.44     46.06 o
   7  -2   4     1088.93     1075.63     27.43 o
   8  -2   4     1244.31     1279.41     22.22 o
   9  -2   4      574.53      582.34     15.15 o
  10  -2   4      323.06      301.79     16.70 o
  11  -2   4      140.02      134.97     15.04 o
 -12  -1   4      294.87      304.94     15.88 o
 -11  -1   4       14.55       11.92      5.32 o
 -10  -1   4      384.51      434.90     13.91 o
  -9  -1   4     1393.43     1508.60     24.69 o
  -8  -1   4     1056.16     1079.46     16.34 o
  -7  -1   4      583.45      619.95     11.34 o
  -6  -1   4     1117.71     1222.42     12.99 o
  -5  -1   4     8058.78     8752.69     34.32 o
  -4  -1   4     1644.66     1677.63     32.88 o
  -3  -1   4      514.84      615.21     11.63 o
  -2  -1   4     2225.35     2272.78     36.00 o
  -1  -1   4     4594.85     3953.43     69.39 o
   0  -1   4    13191.14    10331.34    794.74 o
   1  -1   4     1028.29     1062.75    115.70 o
   2  -1   4     3291.19     3483.90    232.55 o
   3  -1   4     2703.65     2654.59    118.63 o
   4  -1   4      458.73      443.00     14.30 o
   5  -1   4     1979.78     2118.95     77.44 o
   6  -1   4     1184.74     1209.57     30.43 o
   7  -1   4     1629.70     1727.48     41.56 o
   8  -1   4      687.55      729.66     20.39 o
   9  -1   4      306.45      332.43     18.30 o
  10  -1   4      686.85      727.17     25.83 o
  11  -1   4      445.04      464.15     54.71 o
  12  -1   4       97.34       87.82     19.44 o
 -12   0   4      205.45      185.12     13.79 o
 -11   0   4      523.30      570.55     35.90 o
 -10   0   4      207.02      192.69     10.34 o
  -9   0   4      486.47      477.84     12.18 o
  -8   0   4     1596.42     1675.09     22.47 o
  -7   0   4      545.01      550.55     10.76 o
  -6   0   4     1923.17     2235.23     42.49 o
  -5   0   4     2039.11     2180.71     34.05 o
  -4   0   4     1642.56     1761.31     26.51 o
  -3   0   4     4999.55     5163.43     45.30 o
  -2   0   4     4821.49     4807.40    199.70 o
  -1   0   4     3602.13     3221.18     55.26 o
   0   0   4     1035.17      914.05      8.37 o
   1   0   4     4447.98     3839.97    140.66 o
   2   0   4     3736.38     3381.88     17.43 o
   3   0   4     1029.08     1126.74     14.77 o
   4   0   4     2971.77     3145.34     51.47 o
   5   0   4     1152.76     1136.43     16.83 o
   6   0   4     1741.58     1767.60     25.56 o
   7   0   4     1264.32     1497.76     41.88 o
   8   0   4      981.29     1037.33     12.75 o
   9   0   4      901.02      857.63     15.63 o
  10   0   4      219.10      221.76     11.34 o
  11   0   4      433.12      432.59     24.43 o
  12   0   4      454.01      431.53     23.67 o
 -12   1   4       37.64       37.80      8.42 o
 -11   1   4      535.85      548.41     27.99 o
 -10   1   4      522.18      517.76     25.66 o
  -9   1   4      647.75      696.93     16.62 o
  -8   1   4      608.78      636.71     17.64 o
  -7   1   4      632.32      693.33     29.80 o
  -6   1   4     2066.52     2246.70     22.37 o
  -5   1   4     1058.38     1098.10     19.48 o
  -4   1   4     2795.00     3208.08    124.29 o
  -3   1   4     5406.01     5506.40     32.12 o
  -1   1   4     1977.42     2163.88    261.43 o
   0   1   4     2931.02     2823.65    348.71 o
   2   1   4      538.55      525.96      7.54 o
   3   1   4     2390.31     2494.16     59.36 o
   4   1   4     2774.95     3162.04     90.51 o
   5   1   4     4726.05     5182.21    108.97 o
   6   1   4     2625.89     2910.22     82.72 o
   7   1   4      150.98      163.44      6.09 o
   8   1   4     1063.86     1132.60     31.81 o
   9   1   4     1193.25     1253.67     19.13 o
  10   1   4      435.48      443.52     13.43 o
  11   1   4      276.74      272.86     14.31 o
  12   1   4      302.70      268.88     15.37 o
 -11   2   4       98.49       85.28     11.22 o
 -10   2   4      610.18      598.73     13.96 o
  -9   2   4      594.98      594.95     18.90 o
  -8   2   4      883.19      903.34     32.93 o
  -7   2   4     1222.93     1245.19     45.38 o
  -6   2   4      141.64      152.36      4.63 o
  -5   2   4     1230.58     1200.45     49.07 o
  -4   2   4      796.12      769.92     19.75 o
  -3   2   4     3576.14     3618.53     42.76 o
  -2   2   4    11069.15    11174.81    568.03 o
  -1   2   4      279.27      270.47     14.15 o
   0   2   4     5499.69     3554.51    605.90 o
   1   2   4       67.21       72.93      3.02 o
   2   2   4     4253.48     4389.98     57.65 o
   3   2   4     3847.49     4088.12     42.25 o
   4   2   4      150.54      137.97      4.56 o
   5   2   4     2912.09     3193.83     28.31 o
   6   2   4     2904.48     3138.68     74.54 o
   7   2   4     4450.56     4798.01     83.13 o
   8   2   4      581.48      644.34     11.73 o
   9   2   4      138.52      131.30      8.92 o
  10   2   4     1243.64     1313.90     20.09 o
  11   2   4      494.73      476.55     21.94 o
  12   2   4      183.30      194.71     14.03 o
  13   2   4      134.79      135.27     13.39 o
 -11   3   4       87.79       95.89     16.10 o
 -10   3   4      266.63      310.86     34.14 o
  -9   3   4      594.45      574.26     24.68 o
  -8   3   4      713.73      669.26     18.09 o
  -7   3   4       58.33       71.74      5.60 o
  -6   3   4     1684.78     1624.15     30.59 o
  -5   3   4     4060.44     4433.31     86.41 o
  -4   3   4      147.70      148.39      5.66 o
  -3   3   4      659.07      680.93     10.60 o
  -2   3   4     1858.48     1719.48     13.43 o
  -1   3   4     9307.12     8316.33     30.45 o
   0   3   4      414.33      349.46      5.89 o
   1   3   4      837.86      865.18     19.55 o
   2   3   4     2097.93     1805.92     28.76 o
   3   3   4     8054.28     7664.69    136.42 o
   4   3   4     5231.76     5607.14    133.07 o
   5   3   4      519.84      634.12     10.11 o
   6   3   4     3495.26     3617.56     70.33 o
   7   3   4     1541.10     1652.87     35.15 o
   8   3   4     1082.69     1213.90     36.18 o
   9   3   4      723.77      758.03     16.05 o
  10   3   4      343.29      325.40     13.79 o
  11   3   4      765.10      826.50     20.02 o
  12   3   4      278.31      259.04     15.81 o
  13   3   4      132.65       97.55     13.00 o
 -11   4   4      188.86      211.51     22.19 o
 -10   4   4       60.08       44.43     13.35 o
  -9   4   4      423.63      405.31     15.01 o
  -8   4   4      438.14      479.12     20.53 o
  -7   4   4      497.91      501.19     12.71 o
  -6   4   4      724.76      685.24     14.40 o
  -5   4   4      281.54      268.09      8.66 o
  -4   4   4     3537.00     3585.42     50.41 o
  -3   4   4     1067.09     1085.86     19.68 o
  -2   4   4     2388.48     2260.09     33.87 o
  -1   4   4      143.21      134.90      4.55 o
   0   4   4     2449.96     1977.74     79.66 o
   1   4   4    10885.72     9818.45     75.63 o
   2   4   4     3209.36     2964.04    136.47 o
   3   4   4      852.15      739.80     22.25 o
   4   4   4     1689.21     1595.84     47.16 o
   5   4   4     5740.59     5725.95    139.99 o
   6   4   4     1357.47     1362.04     40.47 o
   7   4   4      233.63      272.94      8.92 o
   8   4   4     1789.73     1885.52     23.70 o
   9   4   4     1819.46     1865.78     21.42 o
  10   4   4      406.65      411.21     21.56 o
  11   4   4      234.40      247.41     12.68 o
  12   4   4      264.82      224.20     15.26 o
  13   4   4      246.46      244.04     15.64 o
 -10   5   4      343.37      357.34     20.45 o
  -9   5   4       47.23       60.27     11.12 o
  -8   5   4      112.37      122.90     16.20 o
  -7   5   4      786.54      756.34     13.82 o
  -6   5   4      434.24      428.44      9.54 o
  -5   5   4     2288.44     2226.10     34.64 o
  -4   5   4      230.08      256.61      5.50 o
  -3   5   4     1691.17     1559.04     30.61 o
  -2   5   4     2381.35     2196.39     11.72 o
  -1   5   4     1644.22     1539.52     80.08 o
   0   5   4     1040.89      899.36     51.35 o
   1   5   4      476.86      480.16      8.37 o
   2   5   4     6509.01     6392.99    260.17 o
   3   5   4     8051.48     7439.56    368.28 o
   4   5   4     1686.68     1773.83    104.48 o
   5   5   4      842.13      725.16     24.01 o
   6   5   4     2228.26     2198.74     99.91 o
   7   5   4     2037.97     2144.66     94.06 o
   8   5   4      336.71      314.56     11.84 o
   9   5   4      198.56      203.21     10.03 o
  10   5   4     1022.55     1070.48     22.15 o
  11   5   4      449.52      446.00     17.07 o
  12   5   4      241.67      229.79     14.46 o
  13   5   4       85.71      107.69     14.42 o
  -9   6   4      608.98      639.61     26.58 o
  -8   6   4      375.78      390.16     17.96 o
  -6   6   4      472.26      495.61     21.49 o
  -5   6   4     1259.82     1271.24     30.47 o
  -4   6   4     2320.60     2223.96     38.06 o
  -3   6   4      200.83      240.89      7.75 o
  -2   6   4      475.17      480.13     13.56 o
  -1   6   4     4888.32     4234.75    135.41 o
   0   6   4     1793.77     1617.10     79.38 o
   1   6   4      481.80      444.58     22.81 o
   2   6   4     2472.97     2223.99    140.17 o
   3   6   4     5410.28     4935.89    329.68 o
   4   6   4     1830.26     1459.41     81.88 o
   5   6   4      194.95      175.42      5.19 o
   6   6   4     1631.01     1501.78     60.91 o
   7   6   4     1993.30     1875.18    115.06 o
   8   6   4      401.58      422.45     30.87 o
   9   6   4      347.41      333.88     15.66 o
  10   6   4      325.32      329.51     28.36 o
  11   6   4      753.18      681.15     23.38 o
  12   6   4      105.80       99.72     12.00 o
  13   6   4       81.13       81.07     12.56 o
  -9   7   4       88.47       96.26     13.43 o
  -8   7   4      380.25      397.42     19.15 o
  -7   7   4      703.95      694.97     15.78 o
  -6   7   4      246.89      259.11     10.34 o
  -5   7   4       94.50       88.99      8.12 o
  -4   7   4      806.03      823.57     19.25 o
  -3   7   4     1622.84     1564.87     49.62 o
  -2   7   4      912.98      803.12     14.06 o
  -1   7   4      782.16      714.65     35.86 o
   0   7   4     1368.33     1226.23     50.33 o
   1   7   4     2979.33     2609.35    129.04 o
   2   7   4     1567.73     1550.67     75.11 o
   3   7   4      708.02      641.49     43.76 o
   4   7   4     2072.93     1901.30    128.89 o
   5   7   4     1204.21     1114.30     18.91 o
   6   7   4      416.81      387.70     23.90 o
   7   7   4      362.69      331.90     27.85 o
   8   7   4     1251.73     1272.44    101.31 o
   9   7   4      547.70      553.92     50.77 o
  10   7   4      239.10      242.63     23.46 o
  11   7   4       80.13       63.47      9.78 o
  12   7   4      310.58      307.42     18.50 o
  13   7   4      231.90      237.76     39.29 o
  -8   8   4       94.05       79.68     13.01 o
  -7   8   4      205.11      190.43     11.02 o
  -6   8   4      541.35      535.51     18.55 o
  -5   8   4      630.57      644.21     15.93 o
  -4   8   4       52.58       62.31      6.51 o
  -3   8   4      645.30      578.78     14.92 o
  -2   8   4     1131.15     1112.20     42.01 o
  -1   8   4      838.22      789.26     36.57 o
   0   8   4     1841.91     1621.67     93.51 o
   1   8   4      523.25      488.64     29.93 o
   2   8   4     1262.22     1308.47     47.22 o
   3   8   4      860.92      820.26     43.22 o
   4   8   4      272.71      256.98     19.99 o
   5   8   4     1521.61     1357.56     89.00 o
   6   8   4      283.73      281.96     14.58 o
   7   8   4      709.38      667.37     51.19 o
   8   8   4      618.23      521.75     18.95 o
   9   8   4      469.64      479.29     50.34 o
  10   8   4      245.45      238.88     29.93 o
  11   8   4      176.32      193.29     15.19 o
  12   8   4      164.53      166.53     19.79 o
  13   8   4       84.67       92.12     13.15 o
  -7   9   4       85.91       80.70      8.94 o
  -6   9   4      175.25      177.48     11.33 o
  -5   9   4      426.11      431.67     17.93 o
  -4   9   4      567.64      573.17     15.79 o
  -3   9   4      156.29      162.29     10.25 o
  -2   9   4      211.29      197.66     13.54 o
  -1   9   4     1174.12     1185.04     92.51 o
   0   9   4      716.57      659.37     49.96 o
   1   9   4      293.58      291.69     19.12 o
   2   9   4      998.60      825.71     60.10 o
   3   9   4     1481.39     1529.76     88.03 o
   4   9   4      451.89      487.77     35.33 o
   5   9   4       82.98       90.80      8.97 o
   6   9   4      755.70      728.98     43.35 o
   7   9   4      504.75      484.98     34.85 o
   8   9   4      348.66      280.76     15.04 o
   9   9   4      106.43      111.13     12.91 o
  10   9   4      413.35      405.47     38.08 o
  11   9   4      487.75      528.78     56.19 o
  12   9   4       63.64       68.05     11.67 o
  -6  10   4      106.16       91.59     10.55 o
  -5  10   4      183.88      190.40     12.50 o
  -4  10   4      252.35      223.66     13.13 o
  -3  10   4      263.40      276.78     13.61 o
  -2  10   4      340.08      359.41     22.23 o
  -1  10   4      439.67      405.77     25.84 o
   0  10   4      656.47      624.09     32.76 o
   1  10   4      404.20      331.25     12.69 o
   2  10   4      147.41      157.75     11.02 o
   3  10   4      639.23      613.89     43.98 o
   4  10   4      298.13      299.02      9.43 o
   5  10   4      432.89      466.44     29.21 o
   6  10   4      484.29      504.96     36.31 o
   7  10   4      316.50      338.61     29.01 o
   8  10   4      410.56      366.66     59.54 o
   9  10   4      400.67      320.90     18.48 o
  10  10   4      180.29      199.58     24.67 o
  11  10   4      107.97      113.33     14.30 o
  12  10   4      146.19      160.13     23.61 o
  -5  11   4       69.67       65.55     10.68 o
  -4  11   4      121.03      135.19     13.63 o
  -3  11   4      398.02      406.64     39.71 o
  -2  11   4      237.56      231.83     24.17 o
  -1  11   4       59.00       73.00      8.89 o
   0  11   4      414.88      406.00     14.92 o
   1  11   4      384.22      373.94     20.68 o
   2  11   4      260.54      265.63     12.81 o
   3  11   4      163.26      151.28     13.22 o
   4  11   4      428.90      398.32     17.09 o
   5  11   4      695.34      633.05     27.60 o
   6  11   4      248.93      265.38     14.49 o
   7  11   4      134.28      130.80      9.34 o
   8  11   4      338.15      416.27     29.89 o
   9  11   4      261.24      271.87     32.41 o
  10  11   4       78.96       59.69      9.71 o
  11  11   4      145.88      166.37     19.40 o
  -3  12   4       67.72       70.25     10.62 o
  -2  12   4      327.43      356.80     33.87 o
  -1  12   4      310.10      323.75     22.89 o
   0  12   4       59.67       72.85     10.02 o
   1  12   4      166.26      193.50     12.29 o
   2  12   4      262.98      263.69     12.45 o
   3  12   4      356.98      405.85     17.29 o
   4  12   4      167.43      160.63     10.75 o
   5  12   4       86.97       81.25      8.52 o
   6  12   4      492.28      473.16     22.07 o
   7  12   4      322.83      296.87     21.30 o
   8  12   4      135.68      149.23     15.51 o
   9  12   4      122.69      117.87     11.91 o
  10  12   4      191.80      199.13     18.56 o
  11  12   4      167.65      234.98     24.86 o
  -1  13   4      227.56      243.79     19.06 o
   0  13   4      179.39      179.54     14.63 o
   1  13   4       69.98       58.79      9.70 o
   2  13   4      109.36      123.23     12.11 o
   3  13   4      280.72      302.31     14.22 o
   4  13   4      213.89      215.12     16.18 o
   5  13   4      130.10      129.08     10.70 o
   6  13   4      161.14      138.74     11.02 o
   7  13   4      197.87      188.26     17.11 o
   8  13   4      117.83      126.75     15.95 o
   9  13   4      141.20      156.94     15.52 o
   1  14   4      113.21      116.08     13.12 o
   2  14   4      110.61      122.48     12.39 o
   3  14   4       56.53       50.34      9.80 o
   4  14   4      166.14      186.41     14.33 o
   5  14   4      200.41      215.06     14.62 o
   6  14   4       95.91       94.96     10.97 o
   7  14   4       62.59       53.12     13.69 o
  -6 -11   5      376.16      344.62     33.10 o
  -5 -11   5      157.64      149.29     13.24 o
  -4 -11   5      131.51      139.99     15.04 o
  -3 -11   5      324.82      331.94     21.47 o
  -2 -11   5      388.97      416.37     25.51 o
  -1 -11   5      235.62      242.34     16.74 o
  -8 -10   5      237.39      200.38     33.08 o
  -7 -10   5      188.69      183.51     21.72 o
  -6 -10   5      346.52      325.47     26.41 o
  -5 -10   5      675.82      715.59     39.02 o
  -4 -10   5      273.81      276.21     33.37 o
  -3 -10   5      161.34      150.84     16.11 o
  -2 -10   5      431.60      448.57     42.59 o
  -1 -10   5      641.81      631.41     44.16 o
   0 -10   5      483.64      479.03     43.92 o
   1 -10   5      163.57      152.05     14.59 o
   2 -10   5      332.70      348.89     18.18 o
  -9  -9   5      215.45      249.17     14.21 o
  -8  -9   5      536.95      557.28     28.35 o
  -7  -9   5      395.52      406.83     14.98 o
  -6  -9   5      233.44      232.67     13.98 o
  -5  -9   5      649.39      526.01     47.87 o
  -4  -9   5      672.85      631.91     25.91 o
  -3  -9   5      386.17      354.88     26.91 o
  -2  -9   5      281.19      265.53     16.65 o
  -1  -9   5      450.03      392.80     25.58 o
   0  -9   5      817.40      735.64     27.33 o
   1  -9   5      401.01      458.99     30.35 o
   2  -9   5      274.32      297.81     35.42 o
   3  -9   5      488.73      471.15     42.84 o
   4  -9   5      481.53      490.48     50.60 o
 -10  -8   5      323.05      341.17     13.56 o
  -9  -8   5      199.63      204.68     12.34 o
  -8  -8   5      251.14      245.57     12.19 o
  -7  -8   5      554.19      596.07     27.13 o
  -6  -8   5      661.01      727.43     20.49 o
  -5  -8   5      177.76      189.08     12.74 o
  -4  -8   5      527.99      493.39     49.30 o
  -3  -8   5     1299.00     1318.90     89.54 o
  -2  -8   5      983.07      979.79     78.61 o
  -1  -8   5      453.93      402.22     35.91 o
   0  -8   5      317.51      307.06     29.59 o
   1  -8   5     1319.02     1302.61    120.68 o
   2  -8   5      355.22      328.82     21.16 o
   3  -8   5      214.42      218.61     24.91 o
   4  -8   5      435.34      435.17     34.97 o
   5  -8   5      707.28      763.48     36.24 o
 -11  -7   5       84.48       76.69     10.41 o
 -10  -7   5      411.42      436.69     16.27 o
  -9  -7   5      710.26      711.66     20.06 o
  -8  -7   5      533.27      558.25     20.01 o
  -7  -7   5      197.85      215.61      9.10 o
  -6  -7   5      221.49      244.95     10.55 o
  -5  -7   5     1558.46     1634.34     64.10 o
  -4  -7   5      483.90      549.30     26.40 o
  -3  -7   5      222.79      224.81     17.67 o
  -2  -7   5     2180.10     1989.95    213.31 o
  -1  -7   5     1428.16     1411.72    125.64 o
   0  -7   5      987.41      956.38     94.10 o
   1  -7   5       91.94       90.10      9.98 o
   2  -7   5     1108.16     1055.23    122.01 o
   3  -7   5     1268.33     1244.76    115.41 o
   4  -7   5      307.08      315.18     26.58 o
   5  -7   5      320.13      311.91     23.68 o
   6  -7   5      589.59      509.54     30.89 o
   7  -7   5      779.51      809.17     56.26 o
 -11  -6   5      103.00       87.51     11.30 o
 -10  -6   5      154.43      131.84     10.08 o
  -9  -6   5      528.39      560.75     14.86 o
  -8  -6   5      953.96     1060.12     17.40 o
  -7  -6   5      222.43      249.24     16.72 o
  -6  -6   5      267.72      256.84     10.18 o
  -5  -6   5     1577.02     1609.35     84.68 o
  -4  -6   5     1257.02     1353.72     70.83 o
  -3  -6   5      836.13      822.73     44.40 o
  -2  -6   5      523.77      556.17     29.27 o
  -1  -6   5     2871.88     2862.11    243.85 o
   0  -6   5     1495.59     1373.57    118.68 o
   1  -6   5      740.03      711.77     81.87 o
   2  -6   5      386.98      405.39     39.02 o
   3  -6   5     1338.41     1248.73    108.35 o
   4  -6   5     1429.43     1308.58    100.61 o
   5  -6   5      375.38      361.47     15.16 o
   6  -6   5      492.04      525.21     32.37 o
   7  -6   5      389.96      354.95     28.13 o
   8  -6   5      538.37      484.57     18.52 o
 -12  -5   5      133.40      133.91     13.39 o
 -11  -5   5      514.19      542.78     23.66 o
 -10  -5   5      148.43      154.69     10.78 o
  -9  -5   5      156.98      158.58      9.86 o
  -8  -5   5      714.60      725.30     12.27 o
  -7  -5   5     1623.86     1684.65     24.48 o
  -6  -5   5      633.37      681.51     16.92 o
  -5  -5   5       92.87      106.79      4.91 o
  -4  -5   5     3087.66     3212.20    120.93 o
  -3  -5   5     1516.16     1533.54     86.23 o
  -2  -5   5     1249.19     1290.12     64.81 o
  -1  -5   5      523.68      501.04     20.83 o
   0  -5   5     2068.31     1988.69    109.44 o
   1  -5   5     3556.16     3434.22    278.52 o
   2  -5   5     1000.99     1030.51     98.88 o
   3  -5   5     1105.49     1026.29     94.12 o
   4  -5   5     1289.64     1145.59    118.50 o
   5  -5   5      690.76      668.32     54.79 o
   6  -5   5      504.36      471.64     49.15 o
   7  -5   5      420.96      411.60     26.63 o
   8  -5   5      317.80      318.49     16.46 o
   9  -5   5      357.83      317.47     16.16 o
 -12  -4   5      209.03      205.83     14.01 o
 -11  -4   5      233.74      236.93     15.96 o
 -10  -4   5      480.74      463.79     13.80 o
  -9  -4   5      266.50      251.03     11.53 o
  -8  -4   5      308.49      323.58     10.79 o
  -7  -4   5      397.14      411.71     11.81 o
  -6  -4   5      720.69      744.86     15.20 o
  -5  -4   5     4231.58     4558.99     22.41 o
  -4  -4   5      953.67      929.34     38.57 o
  -3  -4   5     2437.66     2510.90    141.86 o
  -2  -4   5     2284.51     2210.26    119.82 o
  -1  -4   5     1753.96     1795.95    122.82 o
   0  -4   5     1994.67     1898.61    129.16 o
   1  -4   5      490.21      447.85     11.40 o
   2  -4   5     1885.91     1700.82     87.53 o
   3  -4   5     3346.86     2908.22    173.06 o
   4  -4   5     1695.26     1599.82    107.11 o
   5  -4   5      833.52      793.88     44.89 o
   6  -4   5      467.28      403.97     19.76 o
   7  -4   5      598.68      598.02     18.43 o
   8  -4   5      374.72      414.81     13.12 o
   9  -4   5      225.97      182.44     15.70 o
 -12  -3   5      247.83      262.88     14.98 o
 -11  -3   5      131.54      128.29     10.64 o
 -10  -3   5      278.27      253.10     11.98 o
  -9  -3   5      626.47      688.02     20.15 o
  -8  -3   5     1268.28     1289.51     17.63 o
  -7  -3   5      206.18      206.36      8.22 o
  -6  -3   5      780.81      821.34     11.32 o
  -5  -3   5     2837.69     2947.61     59.57 o
  -4  -3   5     3645.77     3688.20    106.51 o
  -3  -3   5     1324.17     1382.35     54.87 o
  -2  -3   5     1044.98     1027.38     49.91 o
  -1  -3   5     2911.90     2711.77    165.76 o
   0  -3   5     3017.46     3048.58    168.92 o
   1  -3   5     1867.02     1727.32    107.44 o
   2  -3   5     2125.74     1861.90    113.28 o
   3  -3   5     2258.94     2109.45    139.04 o
   4  -3   5     2301.69     2071.50     84.81 o
   5  -3   5      731.82      657.60     24.95 o
   6  -3   5      573.12      663.67     33.26 o
   7  -3   5      866.10      863.19     32.88 o
   8  -3   5      322.69      289.78     10.77 o
   9  -3   5      313.99      279.65     13.90 o
  10  -3   5      180.02      207.09     16.56 o
 -12  -2   5      144.36      128.66     11.32 o
 -11  -2   5      599.15      629.21     18.62 o
 -10  -2   5      161.62      176.64     11.88 o
  -9  -2   5      255.42      264.11     11.78 o
  -8  -2   5      935.85      942.86     19.56 o
  -7  -2   5     1935.69     1979.45     31.98 o
  -6  -2   5      723.64      746.38     12.70 o
  -5  -2   5      777.76      819.71     17.02 o
  -4  -2   5     3810.12     4075.76     27.35 o
  -3  -2   5     2641.05     2756.35    112.07 o
  -2  -2   5     3425.33     3313.17    128.97 o
  -1  -2   5     1798.73     1887.36    102.19 o
   0  -2   5     2130.08     2042.15    152.10 o
   1  -2   5     5930.49     5367.58    388.97 o
   2  -2   5      321.55      311.07     14.01 o
   3  -2   5     1656.32     1651.03     89.28 o
   4  -2   5     2274.64     2048.14     87.44 o
   5  -2   5      891.07      902.09     26.33 o
   6  -2   5     1151.06     1109.67     41.63 o
   7  -2   5      358.67      365.94     12.59 o
   8  -2   5     1685.36     1654.77     25.04 o
   9  -2   5      438.56      478.59     14.97 o
  10  -2   5      110.96      100.14     12.85 o
  11  -2   5       93.72       90.02     13.73 o
 -12  -1   5      125.98      104.97     11.36 o
 -11  -1   5      145.92      171.28     12.52 o
 -10  -1   5      553.45      579.83     20.27 o
  -9  -1   5      168.68      151.43      8.64 o
  -8  -1   5     1022.37     1063.88     19.24 o
  -7  -1   5     2811.46     3109.42     19.79 o
  -6  -1   5      624.80      630.89     18.31 o
  -5  -1   5     1886.60     2000.04     19.78 o
  -4  -1   5     1446.57     1540.80     33.48 o
  -3  -1   5     3704.46     4002.88     88.54 o
  -2  -1   5     1078.45     1107.37     12.44 o
  -1  -1   5      186.83      211.35     11.23 o
   0  -1   5    11759.20    10335.93     91.78 o
   1  -1   5     2960.10     2445.07     20.05 o
   2  -1   5     2212.17     2028.85    159.25 o
   3  -1   5     1103.82      969.97     40.37 o
   4  -1   5      830.49      822.92     24.18 o
   5  -1   5     2650.96     2743.25     87.43 o
   6  -1   5      378.20      399.82      7.71 o
   7  -1   5     1183.27     1178.67     45.32 o
   8  -1   5      415.77      455.14     12.23 o
   9  -1   5     1110.59     1165.88     27.97 o
  10  -1   5      629.06      619.12     28.89 o
  11  -1   5      142.37      149.38     23.68 o
 -12   0   5      153.57      146.59     11.76 o
 -11   0   5       93.03       91.89     10.16 o
 -10   0   5      315.09      310.84     12.76 o
  -9   0   5      375.69      415.88     16.33 o
  -8   0   5      803.86      931.62     16.09 o
  -7   0   5      661.11      657.07     13.10 o
  -6   0   5     2936.14     3060.99     45.85 o
  -5   0   5     2445.12     2669.80     79.17 o
  -4   0   5      853.50      860.97     22.42 o
  -3   0   5      559.87      599.28     17.77 o
  -2   0   5     3543.45     3581.82     54.84 o
  -1   0   5     5977.97     5500.62    276.11 o
   0   0   5       73.60       71.04      3.76 o
   1   0   5     2556.32     2471.65    230.20 o
   2   0   5     4721.06     4459.37    226.23 o
   3   0   5     4328.90     4440.12    192.59 o
   4   0   5     1200.39     1274.97     43.86 o
   5   0   5      147.55      133.24      6.67 o
   6   0   5     2924.90     3098.94    101.54 o
   7   0   5     2179.86     2406.21     76.43 o
   8   0   5      881.43      885.72     24.52 o
   9   0   5      290.13      284.48      8.99 o
  10   0   5      491.60      470.89     13.96 o
  11   0   5      619.60      634.23     25.81 o
  12   0   5      124.53      129.46     21.03 o
 -12   1   5      186.39      163.54     14.42 o
 -11   1   5      287.85      273.43     16.88 o
 -10   1   5       96.86       92.08      8.43 o
  -9   1   5      987.16     1082.32     47.68 o
  -8   1   5      378.06      380.77     19.96 o
  -7   1   5      996.90      981.12     19.34 o
  -6   1   5     1153.54     1247.00     23.52 o
  -5   1   5     1267.30     1364.43     58.00 o
  -4   1   5     2053.32     1972.90     63.13 o
  -3   1   5      520.55      513.47     13.99 o
  -2   1   5     2804.58     3051.27    107.15 o
  -1   1   5     1459.94     1568.15     76.76 o
   0   1   5     4493.75     3739.53     26.03 o
   1   1   5     6572.65     6597.38    481.44 o
   2   1   5       57.42       59.66      3.36 o
   3   1   5     1586.63     1658.88     79.01 o
   4   1   5     4213.03     4632.02    163.13 o
   5   1   5     3487.00     3496.96     50.41 o
   6   1   5      487.99      548.65     16.02 o
   7   1   5      223.88      237.26      7.37 o
   8   1   5     2147.56     2301.16    102.38 o
   9   1   5     1578.58     1658.88     28.11 o
  10   1   5      184.20      187.24     10.34 o
  11   1   5      224.22      196.46     11.83 o
  12   1   5      447.11      435.56     20.12 o
 -11   2   5      252.06      244.91     21.57 o
 -10   2   5      498.22      489.48     18.71 o
  -9   2   5       27.32       20.46      5.08 o
  -8   2   5      934.18      919.15     39.75 o
  -7   2   5     1314.99     1495.47     63.88 o
  -6   2   5      337.46      361.60      9.78 o
  -5   2   5      586.95      593.13     18.00 o
  -4   2   5      904.26      970.62     41.20 o
  -3   2   5     4973.42     5166.59    189.03 o
  -2   2   5     1857.58     1861.56     85.11 o
  -1   2   5      770.93      758.88     22.71 o
   0   2   5     2780.99     2395.06    144.79 o
   1   2   5     1534.54     1247.76     52.44 o
   2   2   5     4282.83     4198.12    102.82 o
   3   2   5      555.74      587.74     12.77 o
   4   2   5     1502.02     1540.42     21.33 o
   5   2   5     4955.48     5266.49    106.24 o
   6   2   5     2489.34     2689.82     24.31 o
   7   2   5     2028.42     2236.21     49.47 o
   8   2   5      254.17      292.19     10.38 o
   9   2   5      553.76      553.36     14.65 o
  10   2   5      783.91      778.88     18.18 o
  11   2   5      256.50      261.42     14.19 o
  12   2   5      254.37      263.83     14.24 o
 -11   3   5      123.17      117.95     25.38 o
 -10   3   5      369.19      436.87     18.39 o
  -9   3   5      799.19      786.35     43.65 o
  -8   3   5      370.71      386.10     12.24 o
  -7   3   5       74.22       76.47      5.99 o
  -6   3   5     1132.07     1128.83     29.51 o
  -5   3   5     2441.39     2392.17     27.91 o
  -4   3   5      184.38      192.01      8.32 o
  -3   3   5       46.88       43.43      3.91 o
  -2   3   5     3031.85     2715.65     85.02 o
  -1   3   5    10662.38     9377.93    387.50 o
   0   3   5     2721.05     2397.76     57.77 o
   1   3   5      135.13      120.66      4.06 o
   2   3   5     2096.51     2240.88     43.85 o
   3   3   5     7581.15     7646.43     41.37 o
   4   3   5     2677.31     2693.32     34.04 o
   5   3   5       43.89       46.26      3.46 o
   6   3   5     3745.82     4077.61     83.60 o
   7   3   5     2812.97     2965.45     16.60 o
   8   3   5      749.61      770.14     14.46 o
   9   3   5      429.45      435.92     13.39 o
  10   3   5      502.04      534.31     16.12 o
  11   3   5      500.03      513.00     17.04 o
  12   3   5      162.31      150.69     13.92 o
  13   3   5      138.87      119.76     12.79 o
 -10   4   5       32.59       37.01     13.06 o
  -9   4   5      502.00      515.07     30.99 o
  -8   4   5      739.45      690.76     30.29 o
  -7   4   5      283.93      246.94     10.09 o
  -6   4   5      189.71      209.38      6.09 o
  -5   4   5      480.32      490.63     14.89 o
  -4   4   5     2949.75     3000.55     21.32 o
  -3   4   5     1191.58     1240.13     29.09 o
  -2   4   5     1162.78     1190.32     28.20 o
  -1   4   5     1173.30     1007.33     10.81 o
   1   4   5     4510.61     4549.56    147.83 o
   2   4   5      324.45      298.70     16.82 o
   3   4   5     3147.10     2902.24     66.06 o
   4   4   5     1767.35     1912.17     37.86 o
   5   4   5     3504.64     3564.83     17.27 o
   6   4   5     1874.66     1800.29     13.14 o
   7   4   5     1064.84     1109.71     27.42 o
   8   4   5     1181.62     1314.06     37.39 o
   9   4   5      429.51      409.68     14.09 o
  10   4   5      321.07      329.87     19.21 o
  11   4   5      344.81      344.64     20.74 o
  12   4   5      207.36      188.93     15.87 o
  13   4   5      138.54      135.62     13.72 o
 -10   5   5      216.83      262.49     18.84 o
  -9   5   5       11.50       14.03      9.18 o
  -8   5   5      241.96      238.11     16.46 o
  -7   5   5      921.05     1026.92     24.65 o
  -6   5   5      358.81      380.11     14.72 o
  -5   5   5     1042.19     1036.70     26.40 o
  -4   5   5      101.07      107.19      5.29 o
  -3   5   5     2303.30     2150.92     31.01 o
  -2   5   5     2756.63     2612.50     35.47 o
  -1   5   5      271.63      268.70      8.99 o
   0   5   5     3639.19     3141.37    151.65 o
   1   5   5     1666.27     1466.23     12.92 o
   2   5   5     3101.86     2741.98    131.82 o
   3   5   5     1478.87     1458.18     73.09 o
   4   5   5     5071.78     4715.45    195.93 o
   5   5   5     1685.22     1544.53     53.02 o
   6   5   5       98.59      113.68      4.41 o
   7   5   5      798.96      858.02     21.52 o
   8   5   5     1132.86     1116.82     34.98 o
   9   5   5      875.33      907.50     18.69 o
  10   5   5      245.67      252.87     12.58 o
  11   5   5      192.41      178.39     15.89 o
  12   5   5      463.93      507.57     26.80 o
  13   5   5      133.09      130.06     13.86 o
  -9   6   5      219.90      211.22     15.68 o
  -8   6   5      242.48      290.81     25.02 o
  -7   6   5       18.84       17.97      4.82 o
  -6   6   5      332.85      294.29     10.44 o
  -5   6   5     1414.63     1404.54     30.09 o
  -4   6   5     1678.60     1676.26     34.93 o
  -3   6   5      360.57      391.91      6.56 o
  -2   6   5      568.32      540.96     15.42 o
  -1   6   5     3080.99     2749.54     79.72 o
   0   6   5     1525.50     1273.37     47.51 o
   1   6   5     1617.29     1508.59     25.25 o
   2   6   5      140.63      154.44      7.45 o
   3   6   5     4342.13     4328.49    239.16 o
   4   6   5     1701.27     1489.56     85.75 o
   5   6   5      700.36      669.46     29.21 o
   6   6   5     2039.29     1952.72     91.15 o
   7   6   5      529.35      507.11     11.60 o
   8   6   5      225.15      219.49     11.81 o
   9   6   5      303.63      266.76     14.48 o
  10   6   5      559.04      581.10     41.15 o
  11   6   5      510.87      504.95     20.82 o
  12   6   5       58.16       68.63     10.23 o
  13   6   5       80.35       74.58     11.70 o
  -9   7   5      162.86      178.84     18.11 o
  -8   7   5      138.68      135.81     14.54 o
  -7   7   5      352.50      340.27     11.28 o
  -6   7   5      114.31      141.96      8.71 o
  -5   7   5      411.91      431.84     13.94 o
  -4   7   5     1216.19     1142.83     21.12 o
  -3   7   5      215.39      191.60      7.30 o
  -2   7   5     1888.33     1695.05     17.05 o
  -1   7   5      983.07      897.26     40.09 o
   0   7   5      687.76      681.74     26.67 o
   1   7   5     1007.50      895.34     26.30 o
   2   7   5     1544.73     1417.49     74.03 o
   3   7   5     1621.47     1412.94     86.57 o
   4   7   5      787.83      713.04     40.24 o
   5   7   5      241.00      246.73     20.79 o
   7   7   5      868.86      762.29     10.35 o
   8   7   5      202.82      191.89     11.22 o
   9   7   5      239.51      246.24     31.58 o
  10   7   5      329.19      284.45     18.07 o
  11   7   5      372.97      372.27     22.39 o
  12   7   5      234.88      241.21     40.85 o
  13   7   5      126.76      119.41     18.35 o
  -8   8   5      179.67      183.72     15.56 o
  -7   8   5      156.10      171.48     10.88 o
  -6   8   5      145.46      154.60      9.72 o
  -5   8   5      497.96      480.79     11.97 o
  -4   8   5      484.99      481.63     12.83 o
  -3   8   5     1078.47      981.87     16.61 o
  -2   8   5       82.43       87.29      6.83 o
  -1   8   5      332.65      350.35     11.95 o
   0   8   5     1911.44     1738.16    121.32 o
   1   8   5     1845.65     1668.73    110.61 o
   2   8   5       90.79      105.59      4.49 o
   3   8   5      177.32      158.29      8.24 o
   4   8   5     2530.67     2446.67    163.54 o
   5   8   5     1084.28      976.40     48.22 o
   6   8   5       38.78       43.20      4.20 o
   7   8   5      348.31      299.75     10.20 o
   9   8   5      663.47      675.76     55.06 o
  10   8   5       91.27       83.81      9.93 o
  11   8   5       68.28       76.75     10.14 o
  12   8   5      419.85      393.39     22.31 o
  13   8   5      117.66      128.95     15.52 o
  -7   9   5      225.40      229.82     12.43 o
  -6   9   5      205.65      189.32     11.35 o
  -5   9   5       54.67       53.50      7.40 o
  -4   9   5      372.44      380.80     11.61 o
  -3   9   5      453.55      463.22     18.32 o
  -2   9   5      511.32      490.09     26.80 o
  -1   9   5      213.63      174.21     12.58 o
   0   9   5      282.26      268.92      9.95 o
   1   9   5     1213.74     1062.92     17.81 o
   2   9   5     1088.45      984.57     71.19 o
   3   9   5      263.88      289.57     12.91 o
   4   9   5      250.01      247.36     17.41 o
   5   9   5      206.86      225.70     12.08 o
   6   9   5      530.32      537.70     26.85 o
   8   9   5      300.34      304.89     40.98 o
   9   9   5      224.15      225.10     23.01 o
  10   9   5      369.93      425.90     49.29 o
  11   9   5      344.07      368.86     44.18 o
  12   9   5       57.38       41.56      9.75 o
  -6  10   5      181.87      169.65     11.59 o
  -5  10   5      417.48      451.11     14.50 o
  -4  10   5      128.35      112.80     11.07 o
  -3  10   5       21.12       19.05      6.42 o
  -2  10   5      458.82      461.76     14.51 o
  -1  10   5      792.74      699.61     16.50 o
   0  10   5      115.60      123.46      8.22 o
   1  10   5       93.94       85.34      7.25 o
   2  10   5      489.14      468.97     19.21 o
   3  10   5      963.12      911.68     40.61 o
   4  10   5      411.81      418.27     18.17 o
   5  10   5      152.75      182.86     11.70 o
   6  10   5      425.11      391.54     12.35 o
   7  10   5      538.05      588.18     48.16 o
   8  10   5      242.94      229.65     29.65 o
   9  10   5      151.05      136.45     13.14 o
  10  10   5      303.92      301.97     36.19 o
  11  10   5      129.87      129.69     13.23 o
  12  10   5      133.34      109.54     13.27 o
  -5  11   5       88.93       78.40     11.03 o
  -4  11   5      261.33      259.94     15.79 o
  -3  11   5      285.59      291.94     14.84 o
  -2  11   5       16.53       17.54      6.17 o
  -1  11   5      110.34      119.65      9.79 o
   0  11   5      650.02      627.81     23.89 o
   1  11   5      387.42      348.96     17.97 o
   2  11   5      223.11      200.19     10.06 o
   3  11   5       83.14       74.95      7.57 o
   4  11   5      377.25      378.53     12.14 o
   5  11   5      679.41      687.21     38.05 o
   6  11   5       98.37      124.76      8.83 o
   7  11   5      171.19      168.03      8.26 o
   8  11   5      321.40      284.65     16.73 o
   9  11   5      369.57      425.31     75.68 o
  10  11   5      128.15      128.98     15.71 o
  11  11   5       94.04       90.60     12.78 o
  -3  12   5      149.98      154.90     16.44 o
  -2  12   5      263.54      256.25     14.00 o
  -1  12   5       73.85       55.50      9.02 o
   0  12   5      105.65      107.06     12.77 o
   1  12   5      263.49      260.44     14.47 o
   2  12   5      178.72      173.19     12.10 o
   3  12   5      180.40      195.06     15.12 o
   4  12   5      250.39      238.77     12.03 o
   5  12   5      228.99      221.54     11.79 o
   6  12   5      263.02      280.87     12.15 o
   7  12   5      247.73      240.19     10.26 o
   8  12   5      279.88      325.87     16.70 o
   9  12   5       57.22       48.93      9.15 o
  10  12   5       94.50      118.27     25.13 o
  -1  13   5      185.96      186.89     14.83 o
   0  13   5      107.02      104.07     11.50 o
   1  13   5      101.70       97.37     12.16 o
   2  13   5      130.91      130.07     11.79 o
   3  13   5      277.34      309.01     17.01 o
   4  13   5       93.19      104.27     10.66 o
   5  13   5       86.10       80.01      9.55 o
   6  13   5      240.53      212.12     12.09 o
   7  13   5      207.40      201.42     13.37 o
   8  13   5       73.38       71.00     19.07 o
   9  13   5       54.66       59.88      9.51 o
   1  14   5       78.88       80.84     11.50 o
   2  14   5      124.77      134.53     13.50 o
   3  14   5       73.35       56.10      8.49 o
   4  14   5      147.94      163.38     13.82 o
   5  14   5      113.64      118.64     12.02 o
   6  14   5       56.51       50.34      8.82 o
   7  14   5       72.74       70.69     12.38 o
  -7 -10   6      356.73      311.53     22.63 o
  -6 -10   6      487.78      484.71     30.45 o
  -5 -10   6      299.31      284.61     14.64 o
  -4 -10   6       99.59      107.97     14.05 o
  -3 -10   6      311.35      285.91     20.50 o
  -2 -10   6      533.85      526.41     39.97 o
  -1 -10   6      271.76      276.44     36.19 o
   0 -10   6      104.38      129.31     29.66 o
   1 -10   6      293.20      283.75     26.19 o
  -8  -9   6      271.33      262.35     14.29 o
  -7  -9   6      138.23      126.63     11.84 o
  -6  -9   6      381.63      353.58     17.79 o
  -5  -9   6      709.54      634.08     34.57 o
  -4  -9   6      362.61      291.62     23.32 o
  -3  -9   6       95.64       92.82     11.46 o
  -2  -9   6      287.74      268.31     16.64 o
  -1  -9   6      693.41      690.63     44.76 o
   0  -9   6      592.66      567.57     33.50 o
   1  -9   6      385.13      389.54     28.20 o
   2  -9   6      308.02      303.27     18.84 o
   3  -9   6      364.89      379.03     30.48 o
  -9  -8   6      161.94      168.78     12.49 o
  -8  -8   6      413.76      427.82     14.67 o
  -7  -8   6      670.36      726.47     29.50 o
  -6  -8   6      161.30      181.31      9.19 o
  -5  -8   6      242.38      221.88     20.57 o
  -4  -8   6     1243.14     1211.80     91.31 o
  -3  -8   6      614.43      605.14     38.97 o
  -2  -8   6      214.03      232.18     15.95 o
  -1  -8   6      413.31      387.11     24.82 o
   0  -8   6      693.72      662.64     59.64 o
   1  -8   6      696.22      658.24     41.62 o
   2  -8   6      312.51      291.69     18.66 o
   3  -8   6      582.03      579.24     53.70 o
   4  -8   6      485.87      448.76     23.07 o
   5  -8   6      220.55      224.50     15.47 o
 -10  -7   6      438.13      456.64     18.62 o
  -9  -7   6      119.64      118.91      9.60 o
  -8  -7   6      239.52      266.93     16.73 o
  -7  -7   6      523.80      525.30     21.60 o
  -6  -7   6      585.17      600.43     18.78 o
  -5  -7   6      409.51      435.98     20.97 o
  -4  -7   6      279.12      283.51     12.68 o
  -3  -7   6      808.12      842.07     69.23 o
  -2  -7   6     1296.65     1199.89    107.99 o
  -1  -7   6      808.33      768.41     48.40 o
   0  -7   6      686.70      667.57     70.52 o
   1  -7   6      658.19      614.33     69.97 o
   2  -7   6      744.05      676.56     55.28 o
   3  -7   6      328.63      316.25     19.88 o
   4  -7   6      522.38      480.54     25.43 o
   5  -7   6      719.69      663.79     58.89 o
   6  -7   6      238.16      212.61     14.50 o
 -11  -6   6       50.96       48.39      9.14 o
 -10  -6   6      215.54      215.91     14.98 o
  -9  -6   6      612.02      665.46     18.92 o
  -8  -6   6      553.51      546.59     11.90 o
  -7  -6   6      277.28      290.61     10.59 o
  -6  -6   6      383.08      385.80     10.44 o
  -5  -6   6      957.35      979.89     56.42 o
  -4  -6   6      559.87      618.14     27.40 o
  -3  -6   6      687.42      679.49     28.69 o
  -2  -6   6      990.70     1008.62     51.00 o
  -1  -6   6     1847.23     1847.94     97.29 o
   0  -6   6     1219.66     1099.13    111.15 o
   1  -6   6      711.41      585.22     19.20 o
   2  -6   6      825.50      751.09     74.44 o
   3  -6   6      597.58      590.99     58.79 o
   4  -6   6      657.65      602.99     43.31 o
   5  -6   6      324.80      275.36     16.96 o
   6  -6   6      880.71      854.69     67.49 o
   7  -6   6      498.80      473.52     34.35 o
 -11  -5   6      171.21      159.69     13.52 o
 -10  -5   6      153.17      141.37     11.25 o
  -9  -5   6      425.06      395.15     12.26 o
  -8  -5   6      516.50      548.40     17.16 o
  -7  -5   6      757.76      826.87     20.16 o
  -6  -5   6      316.35      300.32     12.03 o
  -5  -5   6      428.14      466.49     12.68 o
  -4  -5   6     2393.78     2491.49     19.63 o
  -3  -5   6      331.50      339.21     16.67 o
  -2  -5   6     1497.00     1549.54     81.94 o
  -1  -5   6     2561.02     2376.15    139.93 o
   0  -5   6     1670.28     1649.03    108.55 o
   1  -5   6     1571.45     1523.15    113.99 o
   2  -5   6      133.48      140.29     13.42 o
   3  -5   6     1514.17     1432.14    140.95 o
   4  -5   6     1036.43      896.05     68.65 o
   5  -5   6      601.75      592.06     36.03 o
   6  -5   6      226.62      202.22     16.69 o
   7  -5   6      541.88      501.16     30.93 o
   8  -5   6      775.26      716.89     37.33 o
 -11  -4   6      302.06      299.77     18.12 o
 -10  -4   6      223.19      214.44     12.27 o
  -9  -4   6       80.74       86.86      7.79 o
  -8  -4   6      755.47      797.91     14.38 o
  -7  -4   6     1567.43     1598.08     16.82 o
  -6  -4   6      180.81      197.95      8.97 o
  -5  -4   6      961.30      942.19     30.11 o
  -4  -4   6     2360.01     2452.10     73.48 o
  -3  -4   6     3113.55     3299.02    170.24 o
  -2  -4   6      336.01      337.91     16.42 o
  -1  -4   6      300.29      282.43     15.52 o
   0  -4   6     3788.13     3497.43    197.86 o
   1  -4   6     1908.30     1855.06     90.95 o
   2  -4   6     1601.90     1492.48     88.95 o
   3  -4   6      223.07      196.50      6.74 o
   4  -4   6     2156.31     2073.07    184.39 o
   5  -4   6     1194.20     1138.87     70.40 o
   6  -4   6      317.84      290.19     24.69 o
   7  -4   6      304.15      281.27     10.39 o
   8  -4   6      225.62      216.23     11.41 o
   9  -4   6      551.09      553.35     18.19 o
 -11  -3   6      229.22      241.55     13.75 o
 -10  -3   6      492.14      509.41     15.47 o
  -9  -3   6      344.16      351.46     12.31 o
  -8  -3   6      316.41      301.91     11.14 o
  -7  -3   6      464.25      517.36     11.89 o
  -6  -3   6     1655.34     1766.44     16.40 o
  -5  -3   6      544.91      547.85     21.98 o
  -4  -3   6     1425.79     1593.34     41.10 o
  -3  -3   6     2977.64     2853.39     74.36 o
  -2  -3   6     3053.05     2891.32    143.98 o
  -1  -3   6     3127.11     2978.94    160.05 o
   0  -3   6       59.85       76.32      4.43 o
   1  -3   6     1787.17     1659.24    111.51 o
   2  -3   6     2132.69     1895.38    136.42 o
   3  -3   6     1982.89     1760.76    102.87 o
   4  -3   6      673.15      595.02     36.02 o
   6  -3   6     1080.24     1084.57     45.79 o
   7  -3   6      621.09      616.28     33.63 o
   8  -3   6      246.59      243.40     11.17 o
   9  -3   6      204.09      188.70     13.84 o
  10  -3   6      384.58      382.44     20.34 o
 -12  -2   6      163.03      148.26     12.88 o
 -11  -2   6      175.16      164.11     11.85 o
 -10  -2   6      274.78      267.40     12.01 o
  -9  -2   6      848.72      886.33     21.18 o
  -8  -2   6      197.49      212.93      9.37 o
  -7  -2   6      749.29      838.81     25.93 o
  -6  -2   6      672.43      697.84     12.08 o
  -5  -2   6     1799.26     1866.60     32.23 o
  -4  -2   6     3943.75     4114.68     98.53 o
  -3  -2   6      623.37      637.43      7.83 o
  -2  -2   6     2555.46     2575.73    104.61 o
  -1  -2   6     1160.95     1116.24     64.89 o
   0  -2   6     2457.43     2246.56    136.41 o
   1  -2   6     1520.40     1425.24     73.56 o
   2  -2   6      154.05      157.90      7.58 o
   3  -2   6     1670.76     1573.77     90.79 o
   4  -2   6     4420.27     3724.99     17.91 o
   5  -2   6     1167.65     1080.28     30.73 o
   6  -2   6      258.03      266.97     10.65 o
   7  -2   6      416.37      441.88     22.30 o
   8  -2   6      901.63      878.85     38.10 o
   9  -2   6      246.00      232.82     13.11 o
  10  -2   6      137.70      117.09     12.51 o
 -11  -1   6      392.03      378.17     16.90 o
 -10  -1   6      236.37      252.13     12.83 o
  -9  -1   6       62.68       71.24      8.60 o
  -8  -1   6     1337.55     1513.98     26.49 o
  -7  -1   6     1584.21     1692.99     26.20 o
  -6  -1   6      305.58      318.30     10.14 o
  -5  -1   6      585.98      660.63     15.12 o
  -4  -1   6     1665.19     1832.84     54.42 o
  -3  -1   6     5716.20     6047.24    198.48 o
  -2  -1   6      508.36      486.50     19.03 o
  -1  -1   6      775.02      723.12     51.16 o
   0  -1   6     2749.26     2648.37    180.48 o
   1  -1   6     3407.95     3223.15    272.96 o
   2  -1   6     2325.94     2095.48    137.44 o
   3  -1   6      126.37      120.40      3.95 o
   4  -1   6     1080.89     1043.36     39.05 o
   5  -1   6     2937.38     2927.17    137.05 o
   6  -1   6      522.75      485.34     19.43 o
   7  -1   6      715.95      685.44     23.40 o
   8  -1   6      579.30      629.70     23.76 o
   9  -1   6      880.45      882.56     19.54 o
  10  -1   6      307.09      302.37     16.70 o
  11  -1   6       62.62       50.09     11.22 o
 -11   0   6      202.37      221.29     13.11 o
 -10   0   6      613.23      648.24     15.62 o
  -9   0   6      167.02      148.91      9.52 o
  -8   0   6      237.94      246.25     12.25 o
  -7   0   6      908.32      960.21     17.80 o
  -6   0   6     2405.31     2706.26    141.31 o
  -5   0   6     1355.48     1519.39     19.87 o
  -4   0   6     1002.61      983.16     18.31 o
  -3   0   6      366.99      427.46     21.25 o
  -2   0   6     1540.06     1645.53     74.76 o
  -1   0   6     2874.31     2964.00    149.75 o
   0   0   6      437.47      450.35      8.86 o
   1   0   6     2518.56     2365.15    157.79 o
   2   0   6     4294.87     4174.79    369.06 o
   3   0   6     1189.78     1031.73     15.12 o
   4   0   6     1331.23     1297.34     40.10 o
   5   0   6      600.94      612.20     19.16 o
   6   0   6     1836.17     1826.51     55.87 o
   7   0   6      922.42      972.18     32.11 o
   8   0   6      495.41      513.66     12.29 o
   9   0   6      669.04      658.68     14.83 o
  10   0   6      537.57      521.27     54.43 o
  11   0   6      336.98      366.92     27.24 o
 -11   1   6       38.77       31.91      7.22 o
 -10   1   6      138.22      124.76      9.51 o
  -9   1   6      974.29     1055.48     36.27 o
  -8   1   6      218.62      213.49     11.44 o
  -7   1   6      582.88      614.43     27.28 o
  -6   1   6      391.67      432.75     23.44 o
  -5   1   6     1765.84     1756.02     36.15 o
  -4   1   6     3423.14     3759.57    157.63 o
  -3   1   6      151.17      162.02      8.86 o
  -2   1   6     1826.77     1734.04     60.38 o
   0   1   6     1820.99     1646.48    104.72 o
   1   1   6     4113.25     3706.38    246.00 o
   2   1   6     1196.42     1021.20     45.69 o
   3   1   6     4668.12     4765.97    151.68 o
   4   1   6      843.37      802.95     10.10 o
   5   1   6      929.78      922.58     24.66 o
   6   1   6     1298.51     1419.49     54.15 o
   7   1   6     1089.81     1109.76     27.21 o
   8   1   6     1229.27     1236.44     46.16 o
   9   1   6      384.72      362.30     10.17 o
  10   1   6      662.13      681.35     17.02 o
  11   1   6      291.10      280.14     14.41 o
  12   1   6      209.85      212.82     43.96 o
 -11   2   6      114.58      105.20      9.91 o
 -10   2   6      240.05      238.50     15.46 o
  -9   2   6       31.82       31.37      7.23 o
  -8   2   6      566.39      555.41     31.92 o
  -7   2   6     1469.76     1564.03     58.85 o
  -6   2   6      552.59      545.83     23.76 o
  -5   2   6      419.33      473.51     27.46 o
  -4   2   6      583.80      602.94     18.47 o
  -3   2   6     3741.24     3387.90     24.28 o
  -2   2   6      586.36      588.04     21.85 o
  -1   2   6      917.99      814.53     48.85 o
   0   2   6     1800.22     1637.97     64.73 o
   1   2   6     2768.87     2292.46     25.66 o
   2   2   6     4423.12     4391.32     96.23 o
   3   2   6      444.34      501.15      7.01 o
   4   2   6     4872.72     4984.67    103.51 o
   5   2   6     2354.66     2587.14     45.71 o
   6   2   6      148.51      164.29      5.75 o
   7   2   6     1311.89     1330.91     31.63 o
   8   2   6     1050.06     1099.90     24.20 o
   9   2   6     1035.91     1082.55     19.15 o
  10   2   6      139.30      158.27     12.10 o
  11   2   6      299.17      274.41     13.38 o
  12   2   6      369.91      393.36     17.14 o
 -11   3   6      162.44      160.97     12.72 o
 -10   3   6      191.63      185.85     13.18 o
  -9   3   6      320.69      307.44     19.36 o
  -8   3   6      366.23      375.17     20.06 o
  -7   3   6      269.78      272.76      9.29 o
  -6   3   6      582.86      621.75      9.90 o
  -5   3   6      362.01      375.60     18.32 o
  -4   3   6     1888.16     2023.03     42.52 o
  -3   3   6      309.24      320.94     19.44 o
  -2   3   6     1992.77     1964.82     68.41 o
  -1   3   6     4561.30     4148.20    154.22 o
   0   3   6     1255.41     1097.34     19.81 o
   1   3   6     3016.04     2857.81    127.39 o
   2   3   6     1024.53     1136.95     21.28 o
   3   3   6     1273.26     1261.73      8.90 o
   4   3   6     2170.44     2242.16     36.92 o
   5   3   6     1574.16     1667.73     18.65 o
   6   3   6     2618.07     2810.06     34.40 o
   7   3   6      978.36     1048.50     23.51 o
   8   3   6      663.04      739.20     27.65 o
   9   3   6      529.60      515.62     15.01 o
  10   3   6      526.73      495.79     19.37 o
  11   3   6      173.28      190.68     15.44 o
  12   3   6      130.01      141.11     16.35 o
 -10   4   6       63.12       49.62      9.55 o
  -9   4   6      502.58      454.38     39.07 o
  -8   4   6      157.90      162.10     10.27 o
  -7   4   6      757.03      769.07     33.32 o
  -6   4   6      354.81      375.86     17.39 o
  -5   4   6      638.92      595.80     18.92 o
  -4   4   6      786.24      818.58     22.60 o
  -3   4   6      262.64      270.23      8.28 o
  -2   4   6     2181.50     2026.92     62.06 o
  -1   4   6     3713.85     3373.71    120.57 o
   0   4   6     1174.03     1071.71     36.87 o
   1   4   6     1827.66     1675.08     23.49 o
   2   4   6     3647.54     3368.79     33.26 o
   3   4   6     2996.42     2921.28     42.05 o
   4   4   6      385.87      405.95      7.15 o
   5   4   6     1401.17     1473.42     27.36 o
   6   4   6     2229.65     2306.62     35.40 o
   7   4   6     1119.79     1122.31     30.96 o
   8   4   6      395.60      422.85     14.13 o
   9   4   6      278.05      283.43     10.95 o
  10   4   6      529.50      584.42     27.72 o
  11   4   6      302.46      323.10     14.90 o
  12   4   6      128.65      139.43     13.28 o
 -10   5   6      147.56      155.08     14.34 o
  -9   5   6       77.44      109.80     16.65 o
  -8   5   6      411.14      430.62     20.68 o
  -7   5   6      235.96      223.78     11.27 o
  -6   5   6      364.49      340.59      8.10 o
  -5   5   6      376.69      405.03      9.06 o
  -4   5   6     1138.89     1210.00     30.21 o
  -3   5   6     1249.18     1158.24     20.51 o
  -2   5   6      241.59      231.58      7.21 o
  -1   5   6     2354.91     2091.70     47.15 o
   0   5   6     4220.91     3641.88    140.53 o
   1   5   6     1147.07     1015.85     67.89 o
   2   5   6     1429.41     1269.20     34.84 o
   3   5   6      332.67      294.47     15.17 o
   4   5   6     3198.70     3305.65    100.26 o
   5   5   6      936.94      877.70     11.70 o
   6   5   6       94.90      104.69      5.29 o
   7   5   6     1976.01     2116.51     70.78 o
   8   5   6      994.86     1017.81     15.00 o
   9   5   6      455.04      427.40     16.14 o
  10   5   6       91.77      101.22     11.91 o
  11   5   6      178.43      163.23     14.18 o
  12   5   6      345.68      330.27     22.42 o
  13   5   6       97.59      130.83     14.47 o
  -9   6   6      100.69      105.78     16.73 o
  -8   6   6      315.80      333.59     21.74 o
  -7   6   6      420.11      452.04     11.35 o
  -6   6   6      167.09      195.16      8.22 o
  -5   6   6      132.28      135.80      6.08 o
  -4   6   6     1061.19      997.39     31.32 o
  -3   6   6     2483.90     2403.72     57.42 o
  -2   6   6      323.43      318.73      7.29 o
  -1   6   6      432.53      370.22      9.16 o
   0   6   6     1208.48     1094.85     40.15 o
   1   6   6     2459.66     2278.77     45.36 o
   2   6   6      897.54      867.31     12.82 o
   3   6   6      918.04      982.01     41.86 o
   4   6   6     1684.05     1533.54     86.75 o
   5   6   6     1275.19     1151.90     48.21 o
   6   6   6      559.85      579.74     26.45 o
   7   6   6      168.94      169.32      7.32 o
   8   6   6      780.37      777.89     55.62 o
   9   6   6      322.20      296.16     15.30 o
  10   6   6      282.97      292.23     22.47 o
  11   6   6      198.60      203.62     14.02 o
  12   6   6      201.39      203.49     15.31 o
  13   6   6      185.47      189.55     17.16 o
  -8   7   6       23.32       29.10      8.66 o
  -7   7   6      240.70      260.50     10.80 o
  -6   7   6      429.14      445.14     12.37 o
  -5   7   6      294.10      278.02     11.24 o
  -4   7   6      364.29      379.40      9.80 o
  -3   7   6      231.33      232.67      8.06 o
  -2   7   6     2638.35     2289.12     33.31 o
  -1   7   6     1121.88      963.63      9.86 o
   0   7   6      214.46      207.51      5.49 o
   1   7   6      146.04      138.65      5.19 o
   2   7   6     1438.57     1512.55     18.42 o
   3   7   6     2121.85     1808.20    123.21 o
   4   7   6      128.44      114.77      6.16 o
   5   7   6      791.74      766.56     32.49 o
   6   7   6      701.54      640.12     27.00 o
   7   7   6      657.81      625.03     32.60 o
   8   7   6      237.13      210.12     16.27 o
   9   7   6      189.64      212.42     28.10 o
  10   7   6      496.09      497.84     50.54 o
  11   7   6      341.20      323.24     16.09 o
  12   7   6       56.02       55.55      9.95 o
  13   7   6      112.64      116.42     17.90 o
  -8   8   6      232.26      231.07     17.02 o
  -7   8   6       56.26       52.30      7.40 o
  -6   8   6       51.27       45.96      6.35 o
  -5   8   6      564.95      531.28     13.40 o
  -4   8   6      402.59      400.99     16.88 o
  -3   8   6      471.77      454.90     21.74 o
  -2   8   6      100.84       94.28      7.30 o
  -1   8   6     1040.38      989.30     71.70 o
   0   8   6     1143.56     1010.93     46.20 o
   1   8   6      214.99      218.48     10.46 o
   2   8   6      326.49      312.55     12.36 o
   3   8   6      418.62      406.11     21.26 o
   4   8   6     1489.83     1469.15     97.59 o
   5   8   6      437.27      371.88     14.87 o
   6   8   6      331.00      289.68      8.86 o
   7   8   6      238.96      221.67     14.84 o
   8   8   6      525.42      578.68     81.94 o
   9   8   6      467.74      473.92     54.41 o
  10   8   6      101.05       78.34     10.29 o
  11   8   6      144.03      137.09     15.20 o
  12   8   6      352.37      345.26     24.58 o
  -7   9   6      299.72      294.41     13.00 o
  -6   9   6      136.78      155.41     10.12 o
  -5   9   6        8.41       10.33      4.97 o
  -4   9   6      438.56      419.32     11.71 o
  -3   9   6      705.65      669.17     32.16 o
  -2   9   6      194.38      195.45     10.54 o
  -1   9   6       87.83       88.10      7.39 o
   0   9   6      667.43      594.38     22.38 o
   1   9   6     1005.58      990.71     72.48 o
   2   9   6       55.80       63.77      5.38 o
   3   9   6      303.32      318.64     18.57 o
   4   9   6      575.30      529.54     28.48 o
   5   9   6      879.79      836.89     41.27 o
   6   9   6      256.54      245.41     16.34 o
   7   9   6      227.45      220.12      7.47 o
   8   9   6      539.31      680.78     26.94 o
  10   9   6      124.92      148.80     22.92 o
  11   9   6      183.98      181.57     19.78 o
  12   9   6      127.09      124.29     13.58 o
  -6  10   6      175.64      165.05     11.69 o
  -5  10   6      220.81      231.82     17.69 o
  -4  10   6       86.69       78.68      9.31 o
  -3  10   6       48.89       59.22      8.59 o
  -2  10   6      380.15      376.96     17.74 o
  -1  10   6      211.97      204.32     10.67 o
   0  10   6      185.71      174.04      9.71 o
   1  10   6      308.96      261.02     20.24 o
   2  10   6      550.83      565.37     34.54 o
   3  10   6      535.93      553.87     30.64 o
   4  10   6      307.05      319.02     12.95 o
   5  10   6       96.09       83.75      7.30 o
   6  10   6      517.61      489.31     21.27 o
   7  10   6      361.92      349.13      9.25 o
   9  10   6      195.15      250.27     25.45 o
  10  10   6      351.41      336.22     20.67 o
  11  10   6      187.11      193.17     18.65 o
  12  10   6       55.00       57.37     11.45 o
  -4  11   6      114.98      125.46     12.48 o
  -3  11   6      176.26      176.53     12.66 o
  -2  11   6       65.65       56.80      7.96 o
  -1  11   6      241.00      253.97     20.50 o
   0  11   6      151.58      162.29     10.14 o
   1  11   6      225.71      224.25     12.30 o
   2  11   6      283.58      247.00     19.06 o
   3  11   6      219.10      220.40     14.92 o
   4  11   6      312.18      328.77     19.36 o
   5  11   6      299.71      308.43     15.43 o
   6  11   6      232.16      250.63     14.90 o
   7  11   6      272.99      257.20     11.65 o
   8  11   6      207.44      251.68     30.69 o
   9  11   6      299.64      257.45     17.18 o
  10  11   6       84.31       61.93     10.28 o
  11  11   6       62.99       67.11     11.09 o
  -3  12   6       87.10       82.81     11.33 o
  -2  12   6       77.74       92.70     10.24 o
  -1  12   6       85.50       82.06      9.91 o
   0  12   6      204.99      187.12     11.08 o
   1  12   6      175.35      184.28     11.77 o
   2  12   6      150.89      147.42     10.67 o
   3  12   6      152.70      157.46     10.71 o
   4  12   6      371.07      362.39     22.65 o
   5  12   6      289.43      304.65     28.98 o
   6  12   6       74.96       89.25      9.23 o
   7  12   6      112.79      122.72      9.52 o
   8  12   6      205.51      209.80     13.30 o
   9  12   6      131.46      141.18     18.39 o
  10  12   6       60.54       62.55     12.80 o
  -1  13   6       66.16       72.27     13.67 o
   0  13   6      133.13      130.57     11.82 o
   1  13   6      143.16      130.98     12.48 o
   2  13   6       85.36       96.99     11.19 o
   3  13   6      133.85      135.30     12.06 o
   4  13   6      100.29       99.04     10.85 o
   5  13   6      143.52      142.24     10.71 o
   6  13   6      182.98      172.05     12.51 o
   7  13   6      108.44      124.80     11.57 o
   8  13   6       68.86       64.54      9.24 o
   9  13   6       78.98       87.93     10.68 o
   1  14   6       56.81       84.22     15.91 o
   2  14   6      110.89      111.08     13.96 o
   3  14   6      103.28      130.29     15.10 o
   4  14   6       59.92       68.33     11.87 o
   5  14   6       54.13       56.51     11.28 o
   6  14   6      100.02      127.18     14.02 o
   7  14   6      119.40      119.74     24.14 o
  -3 -10   7      546.45      527.31     27.23 o
  -7  -9   7      178.11      158.41     19.68 o
  -6  -9   7      535.10      495.44     24.21 o
  -5  -9   7      347.63      332.78     17.82 o
  -4  -9   7      136.30      132.56     13.83 o
  -3  -9   7      258.87      246.29     17.50 o
  -2  -9   7      516.17      514.94     44.34 o
  -1  -9   7      460.36      439.40     31.85 o
   0  -9   7      144.09      151.60     14.35 o
   1  -9   7      248.11      237.99     17.90 o
  -8  -8   7      136.73      154.39     13.02 o
  -7  -8   7      191.32      190.62     11.27 o
  -6  -8   7      395.27      442.33     14.96 o
  -5  -8   7      629.98      583.73     36.22 o
  -4  -8   7      529.41      455.57     23.00 o
  -3  -8   7      115.18      120.64     15.20 o
  -2  -8   7      357.35      306.39     16.58 o
  -1  -8   7      407.55      395.10     27.60 o
   0  -8   7      500.73      444.83     33.32 o
   1  -8   7      526.17      477.34     36.33 o
   2  -8   7      512.28      522.32     48.22 o
   3  -8   7      634.20      536.45     23.74 o
  -9  -7   7       63.48       55.96      7.68 o
  -8  -7   7      412.01      404.69     16.70 o
  -7  -7   7      464.83      508.13     27.13 o
  -6  -7   7      176.49      182.53      8.23 o
  -5  -7   7      328.73      309.96     18.49 o
  -4  -7   7     1021.83     1013.48     38.08 o
  -3  -7   7      983.02      862.44     22.17 o
  -2  -7   7      101.98       80.92     12.13 o
  -1  -7   7      620.74      631.01     51.48 o
   0  -7   7      989.73      869.12     22.62 o
   1  -7   7      530.63      525.94     37.78 o
   2  -7   7      420.33      364.98     40.89 o
   3  -7   7      378.41      337.33     32.12 o
   4  -7   7      892.47      896.24     79.65 o
   5  -7   7      318.25      321.69     29.10 o
 -10  -6   7      217.81      207.08     21.93 o
  -9  -6   7      217.62      219.15     15.63 o
  -8  -6   7      280.91      308.06     12.89 o
  -7  -6   7      370.15      381.34     12.06 o
  -6  -6   7      798.88      835.49     27.28 o
  -5  -6   7      203.43      202.90     11.60 o
  -4  -6   7      451.33      491.06     12.74 o
  -3  -6   7     1122.62     1086.07     45.08 o
  -2  -6   7      990.94     1001.95     39.58 o
  -1  -6   7      679.35      724.74     73.09 o
   0  -6   7      645.93      528.20     17.19 o
   1  -6   7     1075.08     1006.88     89.13 o
   2  -6   7     1023.81      966.75     80.09 o
   3  -6   7      294.75      300.37     30.81 o
   4  -6   7      294.45      285.05     14.96 o
   5  -6   7      649.95      580.40     46.51 o
   6  -6   7      603.27      585.63     49.91 o
 -10  -5   7      183.58      198.61     25.46 o
  -9  -5   7      488.63      526.58     19.16 o
  -8  -5   7      168.57      182.02     10.32 o
  -7  -5   7      697.33      683.67     13.66 o
  -6  -5   7      685.59      686.42     13.23 o
  -5  -5   7      628.42      687.34     12.89 o
  -4  -5   7      497.21      490.28     11.94 o
  -3  -5   7      576.23      568.26     28.86 o
  -2  -5   7     1591.65     1646.52    103.52 o
  -1  -5   7     1712.77     1595.31     89.00 o
   0  -5   7     1017.40      996.34     51.15 o
   1  -5   7      647.29      567.80     41.34 o
   2  -5   7      617.50      630.45     56.48 o
   3  -5   7     1335.57     1284.74    143.59 o
   4  -5   7      340.85      302.80     21.19 o
   5  -5   7      304.99      283.06     20.90 o
   6  -5   7      440.59      389.41     30.02 o
   7  -5   7      624.76      591.43     36.53 o
 -11  -4   7      159.28      149.57     18.97 o
 -10  -4   7      103.74       96.39     12.99 o
  -8  -4   7     1053.87     1096.59     23.84 o
  -7  -4   7      644.97      682.68     15.73 o
  -6  -4   7      373.91      438.29     12.84 o
  -5  -4   7      553.93      526.66     17.82 o
  -4  -4   7     1227.26     1293.79     44.16 o
  -3  -4   7     1136.13     1185.02     33.14 o
  -2  -4   7      332.54      324.65     13.17 o
  -1  -4   7     1210.56     1188.55     62.28 o
   0  -4   7     3908.40     3668.56    191.63 o
   1  -4   7     1475.00     1422.63     79.82 o
   2  -4   7      481.22      447.86     25.69 o
   3  -4   7      109.14       93.87      6.54 o
   4  -4   7     1482.55     1397.19    107.31 o
   5  -4   7     1021.24      967.84     69.00 o
   6  -4   7      110.02       89.26      9.37 o
   7  -4   7      394.64      360.61     20.18 o
   8  -4   7      394.81      358.58     16.02 o
 -11  -3   7      390.43      412.81     29.11 o
 -10  -3   7      193.01      185.05     15.93 o
  -9  -3   7      104.58       95.36     13.62 o
  -8  -3   7      321.54      383.99     21.46 o
  -7  -3   7     1036.45     1190.44     18.94 o
  -6  -3   7     1170.05     1133.55     16.78 o
  -5  -3   7      199.50      213.19      7.24 o
  -4  -3   7     1167.49     1267.29     31.49 o
  -3  -3   7     3696.44     3702.27    118.05 o
  -2  -3   7      769.70      770.57     30.88 o
  -1  -3   7      940.22      903.94     34.28 o
   0  -3   7      393.60      343.71     15.30 o
   1  -3   7     2098.68     1964.25     98.43 o
   2  -3   7     1635.51     1381.94     81.11 o
   3  -3   7      541.56      527.33     29.50 o
   4  -3   7      663.72      616.98     24.51 o
   5  -3   7      846.91      730.83     39.89 o
   6  -3   7     1118.45     1042.12     71.44 o
   7  -3   7      175.85      170.50      8.20 o
   8  -3   7      416.57      418.30     17.02 o
   9  -3   7      256.76      221.62     12.13 o
 -11  -2   7       85.49       91.11     15.72 o
 -10  -2   7      573.18      542.59     23.45 o
  -9  -2   7      770.04      798.65     28.53 o
  -8  -2   7       49.76       62.57      9.14 o
  -7  -2   7      586.66      565.61     14.73 o
  -6  -2   7      966.70     1012.18     33.97 o
  -5  -2   7      978.82     1078.46     20.47 o
  -4  -2   7     1297.70     1413.59     33.07 o
  -3  -2   7      334.35      349.64      9.41 o
  -2  -2   7     3921.36     3866.17    142.03 o
  -1  -2   7     1053.39      963.28     44.22 o
   0  -2   7     1017.47      988.94     51.39 o
   1  -2   7      645.85      546.21     29.08 o
   2  -2   7     1141.09     1069.92     53.14 o
   3  -2   7     2210.64     2006.14    108.30 o
   4  -2   7      382.08      334.06     18.07 o
   5  -2   7     1490.24     1372.84     57.60 o
   6  -2   7      524.42      533.66     16.62 o
   7  -2   7      529.88      501.92     27.54 o
   8  -2   7      266.89      238.81      8.37 o
   9  -2   7      315.10      286.17     15.03 o
  10  -2   7      409.25      374.98     21.29 o
 -11  -1   7      163.71      149.17     16.31 o
 -10  -1   7      177.55      169.53     15.96 o
  -9  -1   7      332.44      280.94     19.46 o
  -8  -1   7      679.16      682.30     19.39 o
  -7  -1   7      493.85      508.71     22.35 o
  -6  -1   7      492.32      493.61     19.47 o
  -5  -1   7      331.68      364.10      8.29 o
  -4  -1   7      851.28      927.46     32.27 o
  -3  -1   7     6258.03     6631.16    203.07 o
  -2  -1   7      482.90      525.39     10.64 o
  -1  -1   7      699.60      742.50     38.21 o
   0  -1   7     1199.24     1038.83     82.80 o
   1  -1   7     1236.98     1239.64     87.88 o
   2  -1   7     1210.48     1096.75     79.15 o
   3  -1   7      129.20      126.89      8.14 o
   4  -1   7     2914.60     2485.80     14.31 o
   5  -1   7     1277.33     1199.50     44.88 o
   6  -1   7      939.95      914.92     37.42 o
   7  -1   7      642.94      655.31     44.53 o
   8  -1   7      524.11      520.96     26.31 o
   9  -1   7      285.77      280.64     10.57 o
  10  -1   7      123.96      119.03     20.31 o
 -11   0   7      340.34      313.98     26.17 o
 -10   0   7      156.48      171.89     18.45 o
  -9   0   7      225.73      199.83     14.47 o
  -8   0   7      377.21      376.42     17.07 o
  -7   0   7      599.47      649.76     23.84 o
  -6   0   7     1626.36     1377.74     25.56 o
  -5   0   7      100.57      104.45      8.08 o
  -4   0   7     1002.49     1136.90     48.19 o
  -3   0   7     1087.90     1148.50     19.63 o
  -2   0   7     1308.03     1326.62     84.82 o
  -1   0   7     2662.76     2624.04    146.13 o
   0   0   7      772.34      677.81     36.97 o
   1   0   7     1474.19     1341.85     88.96 o
   2   0   7     1220.58     1130.13     77.62 o
   3   0   7     1527.60     1374.85     76.75 o
   4   0   7     1511.41     1529.00     45.48 o
   5   0   7     1748.45     1700.07     50.46 o
   6   0   7      404.36      384.77     14.89 o
   7   0   7      559.58      543.58     19.69 o
   8   0   7      854.00      868.17     30.65 o
   9   0   7      752.07      767.20     19.20 o
  10   0   7      234.72      193.39     13.56 o
  11   0   7      119.27      128.03     13.72 o
 -11   1   7       85.17       81.21     14.08 o
 -10   1   7      208.60      164.39     14.44 o
  -9   1   7      345.35      339.00     19.06 o
  -8   1   7       68.64       81.14      8.38 o
  -7   1   7      539.76      472.35     30.95 o
  -6   1   7      862.39      830.29     26.91 o
  -5   1   7     1661.50     1481.55     29.79 o
  -4   1   7      441.96      502.45     27.46 o
  -3   1   7      558.26      533.67     19.28 o
  -2   1   7     2445.05     2329.41    118.03 o
  -1   1   7      275.32      253.19      8.01 o
   0   1   7     1086.03     1052.04     78.42 o
   1   1   7     2090.76     2052.10    100.68 o
   2   1   7     4064.31     3789.49    197.48 o
   3   1   7     1439.11     1404.47     52.75 o
   4   1   7      128.22      138.18      6.84 o
   5   1   7     2265.10     2313.59     52.68 o
   6   1   7     2528.01     2669.33     87.18 o
   7   1   7      284.70      297.70     13.00 o
   8   1   7      307.13      314.94     11.85 o
   9   1   7      480.62      486.35     15.81 o
  10   1   7      965.41     1005.08     20.84 o
  11   1   7      153.35      118.73     21.33 o
 -10   2   7      197.80      170.96     14.31 o
  -9   2   7      146.87      128.65     13.26 o
  -8   2   7      211.03      177.31     15.51 o
  -7   2   7      197.71      213.18     19.49 o
  -6   2   7     1214.19     1198.52     17.44 o
  -5   2   7      948.56     1003.27     33.14 o
  -4   2   7      331.84      315.44     11.62 o
  -3   2   7     1641.94     1490.03     23.31 o
  -2   2   7      334.45      283.71     18.21 o
  -1   2   7     2469.44     2391.62    127.71 o
   0   2   7     1522.95     1434.20     42.19 o
   1   2   7      514.75      420.73     16.51 o
   2   2   7     4203.85     4436.79    192.78 o
   3   2   7     2862.15     2715.26     25.46 o
   4   2   7     1814.16     1832.07     40.76 o
   5   2   7      535.16      549.04     14.73 o
   6   2   7      399.43      412.65     13.28 o
   7   2   7     1715.80     1755.16     41.26 o
   8   2   7      647.49      642.27     23.82 o
   9   2   7      443.18      481.68     20.37 o
  10   2   7      200.08      196.81     11.45 o
  11   2   7      450.46      415.92     20.14 o
  12   2   7      239.20      241.81     15.27 o
 -10   3   7       78.87       57.92      9.97 o
  -9   3   7      153.51      163.95     17.49 o
  -8   3   7      414.50      399.14     15.72 o
  -7   3   7      155.95      156.30     13.63 o
  -6   3   7      358.73      317.70     10.13 o
  -5   3   7      484.32      464.78     38.07 o
  -4   3   7     2654.46     2574.39     27.20 o
  -3   3   7     1240.10     1194.84     23.04 o
  -2   3   7      126.37      108.02      5.30 o
  -1   3   7      647.03      563.64     13.48 o
   0   3   7     2984.94     2797.78     80.95 o
   1   3   7     3822.81     3335.33     22.52 o
   2   3   7      253.53      285.64      9.29 o
   3   3   7     1277.60     1295.09     10.87 o
   4   3   7     4124.22     4304.37     57.27 o
   5   3   7     1770.94     1811.27     55.37 o
   6   3   7      484.92      561.76     12.33 o
   7   3   7      213.25      232.18      6.96 o
   8   3   7     1046.61     1092.05     17.11 o
   9   3   7      524.20      560.62     22.99 o
  10   3   7      241.28      231.56     15.14 o
  11   3   7      167.46      171.32     12.53 o
  12   3   7      163.93      181.61     13.90 o
 -10   4   7       84.29       68.40     21.17 o
  -9   4   7      185.37      134.19     23.61 o
  -8   4   7       78.74       66.81      9.38 o
  -7   4   7      928.73      874.06     36.69 o
  -6   4   7      340.69      345.39     11.61 o
  -5   4   7      359.07      361.84     12.33 o
  -4   4   7      100.67      126.00      6.55 o
  -3   4   7     1060.35     1011.40     26.47 o
  -2   4   7     4157.48     3682.18     49.84 o
  -1   4   7      434.06      416.51     14.49 o
   0   4   7     1149.41      996.33     12.59 o
   1   4   7     1536.09     1561.66     40.82 o
   2   4   7     3582.06     3667.00     28.61 o
   3   4   7     2092.94     2162.87     40.47 o
   4   4   7       37.27       29.46      3.69 o
   5   4   7     1163.56     1224.56     13.35 o
   6   4   7     1706.80     1760.81     24.43 o
   7   4   7      779.81      787.23     15.02 o
   8   4   7      356.40      395.23     15.39 o
   9   4   7      274.91      281.58     12.49 o
  10   4   7      541.26      564.46     21.21 o
  11   4   7      193.18      192.44     13.72 o
  12   4   7       98.43       81.72     11.81 o
  -9   5   7      154.53      134.97     21.03 o
  -8   5   7      203.64      180.67     10.38 o
  -7   5   7       32.62       26.39      8.41 o
  -6   5   7      815.33      865.27     28.09 o
  -5   5   7     1038.26     1076.97     38.60 o
  -4   5   7      328.82      311.80      7.43 o
  -3   5   7      186.52      209.79      6.63 o
  -2   5   7      516.43      507.07     31.66 o
  -1   5   7     4401.86     4051.09    215.35 o
   0   5   7      871.39      883.58     31.23 o
   1   5   7      742.68      760.89     12.49 o
   2   5   7     1197.32     1097.61     15.61 o
   3   5   7      572.21      537.81      7.87 o
   4   5   7     1882.68     1880.53     21.91 o
   5   5   7      757.13      721.71     14.75 o
   6   5   7      583.02      586.46      8.77 o
   7   5   7      618.28      671.35     10.33 o
   8   5   7      375.48      377.68      9.24 o
   9   5   7      603.01      555.36     16.26 o
  10   5   7      123.00      128.51     10.52 o
  11   5   7      174.97      147.21     12.47 o
  12   5   7      134.74      116.81     11.16 o
  -9   6   7       76.38       71.55     20.41 o
  -8   6   7      364.86      392.25     26.34 o
  -7   6   7      437.86      460.89     16.87 o
  -6   6   7       82.52       81.08      7.07 o
  -5   6   7       54.21       52.85      4.44 o
  -4   6   7     1433.78     1397.44     33.38 o
  -3   6   7      996.09      938.21     22.10 o
  -2   6   7       88.65       95.90      6.20 o
  -1   6   7      227.64      210.14     14.04 o
   0   6   7     3008.37     2966.44    175.15 o
   1   6   7     2541.92     2380.72     72.22 o
   2   6   7      181.52      176.58      8.15 o
   3   6   7      259.56      273.14      7.71 o
   4   6   7     1323.10     1229.32     26.35 o
   5   6   7      501.78      484.76     17.88 o
   6   6   7      265.24      265.12      9.72 o
   7   6   7      397.25      402.12      8.67 o
   8   6   7      792.12      784.56     23.78 o
   9   6   7      317.58      315.12     12.20 o
  10   6   7      181.72      211.79     16.72 o
  11   6   7      208.77      211.86     12.69 o
  12   6   7      268.10      291.09     21.32 o
  -8   7   7        9.52       22.97     14.14 o
  -7   7   7      316.07      305.66     18.39 o
  -6   7   7      382.51      406.40     26.96 o
  -5   7   7      265.74      275.97     10.59 o
  -4   7   7      172.47      185.91      9.20 o
  -3   7   7      561.31      512.11     26.89 o
  -2   7   7      787.07      706.96     39.16 o
  -1   7   7      501.45      451.24     23.08 o
   0   7   7      436.34      407.86     17.97 o
   1   7   7      547.81      524.80     18.75 o
   2   7   7      756.06      819.06     12.74 o
   3   7   7      712.37      703.24     23.56 o
   4   7   7      236.02      224.33      9.09 o
   5   7   7      949.85      889.30     30.18 o
   6   7   7      434.01      435.32     20.13 o
   7   7   7      523.29      491.80     17.44 o
   8   7   7      263.66      216.81     12.84 o
   9   7   7      227.99      231.84     12.42 o
  10   7   7      384.94      460.55     20.16 o
  11   7   7      124.02      117.27     15.60 o
  12   7   7       86.82       98.57     16.87 o
  -7   8   7       11.16       11.41      5.90 o
  -6   8   7      142.12      152.38     12.06 o
  -5   8   7      236.10      236.26     26.99 o
  -4   8   7      262.63      258.68     13.46 o
  -3   8   7      422.12      467.19     21.73 o
  -2   8   7      436.83      466.87     20.26 o
  -1   8   7      320.69      371.25     28.47 o
   0   8   7      203.75      204.39      7.41 o
   1   8   7      627.79      635.60     11.54 o
   2   8   7     1113.58     1044.82     14.28 o
   3   8   7       31.53       41.27      5.54 o
   4   8   7      427.04      472.60     29.49 o
   5   8   7      620.90      612.18     39.19 o
   6   8   7      755.38      625.30     10.40 o
   7   8   7      322.63      271.68      8.91 o
   8   8   7      113.74      121.14      7.19 o
   9   8   7      354.42      336.27     43.21 o
  10   8   7      296.05      249.61     26.74 o
  11   8   7      199.95      202.59     27.85 o
  12   8   7      110.63       97.79     13.21 o
  -6   9   7       86.72       75.11     12.16 o
  -5   9   7       57.23       69.42     11.27 o
  -4   9   7      159.37      158.63     18.92 o
  -3   9   7      405.00      455.74     30.97 o
  -2   9   7      226.24      266.85     17.70 o
  -1   9   7      337.30      307.17     19.11 o
   0   9   7      196.94      220.07     17.58 o
   1   9   7      268.57      287.15     16.66 o
   2   9   7      247.93      257.73      8.96 o
   3   9   7      562.22      599.63     11.70 o
   4   9   7      435.03      433.88     18.72 o
   5   9   7      562.54      629.63     24.22 o
   6   9   7      133.95      111.91      8.10 o
   7   9   7      291.30      273.04     11.43 o
   8   9   7      733.41      659.16     19.72 o
  10   9   7       65.47       69.77      9.74 o
  11   9   7      126.37      138.97     12.33 o
  12   9   7      234.42      197.03     29.54 o
  -5  10   7       80.85       86.03     14.72 o
  -4  10   7      188.75      211.16     18.86 o
  -3  10   7       97.53      106.75     17.68 o
  -2  10   7      181.51      197.97     21.33 o
  -1  10   7       98.02      131.84     18.60 o
   0  10   7      533.38      610.29     25.99 o
   1  10   7      253.79      248.07     26.27 o
   2  10   7      191.02      243.92     25.39 o
   3  10   7      191.34      212.29     18.39 o
   4  10   7      275.82      317.76     17.58 o
   5  10   7      513.14      512.80     13.20 o
   6  10   7      250.88      267.41     10.17 o
   7  10   7      231.71      238.37     13.71 o
   8  10   7      233.97      205.24     28.11 o
   9  10   7      230.27      209.17     15.19 o
  10  10   7      207.76      207.71     20.62 o
  11  10   7       96.86       98.48     12.14 o
  -4  11   7       30.64       42.87     15.58 o
  -3  11   7      197.56      242.30     22.74 o
  -2  11   7      166.66      177.15     20.97 o
  -1  11   7      127.20      151.40     20.17 o
   0  11   7       15.26       24.53     10.06 o
   1  11   7      247.82      312.84     21.55 o
   2  11   7      519.76      602.54     25.93 o
   3  11   7      276.46      313.68     19.96 o
   4  11   7      105.46      111.46     10.46 o
   5  11   7      164.40      190.58      9.56 o
   7  11   7      150.30      125.29      8.57 o
   8  11   7       51.67       53.62     11.06 o
   9  11   7      118.58      110.32     15.17 o
  10  11   7      175.91      159.55     26.03 o
  11  11   7       89.16       67.80     11.81 o
  -3  12   7       24.06       21.32     12.12 o
  -2  12   7       69.37       88.23     16.64 o
  -1  12   7      160.50      170.01     21.62 o
   0  12   7      138.68      177.83     20.56 o
   1  12   7      116.80      109.05     14.33 o
   2  12   7      134.53      140.43     18.91 o
   3  12   7      168.22      192.73     19.25 o
   4  12   7      243.82      269.53     21.86 o
   5  12   7      191.41      234.52     19.29 o
   6  12   7       33.63       30.78      6.39 o
   7  12   7      142.05      166.83     12.83 o
   8  12   7      219.55      241.69     22.33 o
   9  12   7      110.16      111.46     22.75 o
  10  12   7       28.00       26.07      7.91 o
  -1  13   7       19.44       32.54     13.94 o
   0  13   7      109.68      186.00     24.74 o
   1  13   7      133.10      163.65     23.04 o
   2  13   7       99.83      102.66     17.12 o
   3  13   7       72.89       85.29     16.22 o
   4  13   7      146.22      183.47     19.84 o
   5  13   7      133.38      167.06     18.69 o
   6  13   7       85.38       43.15     23.86 o
   7  13   7       63.16       44.65     14.72 o
   8  13   7      100.16      110.71     13.36 o
   9  13   7       45.65       50.91     11.38 o
   2  14   7      138.26      147.15     32.94 o
   3  14   7       81.00       92.62     17.47 o
   4  14   7       18.79       30.59     13.78 o
   5  14   7       66.48       68.47     15.96 o
   6  14   7       94.76      119.12     17.84 o
  -4  -9   8      216.66      231.56     14.19 o
  -3  -9   8      525.28      491.41     17.51 o
  -2  -9   8      276.64      256.48     21.68 o
  -1  -9   8      119.48      110.53     12.29 o
  -7  -8   8      176.65      133.32     18.82 o
  -6  -8   8      418.70      420.68     21.34 o
  -5  -8   8      381.63      372.60     18.05 o
  -4  -8   8      110.43      101.08     11.93 o
  -3  -8   8      208.23      189.26     12.86 o
  -2  -8   8      716.98      731.44     57.45 o
  -1  -8   8      410.52      373.23     31.71 o
   0  -8   8      316.33      303.29     17.98 o
   1  -8   8      179.12      164.49     14.65 o
   2  -8   8      430.46      433.30     35.61 o
  -8  -7   8      205.85      190.75     13.84 o
  -7  -7   8       94.12       85.55     11.02 o
  -6  -7   8      277.29      270.48     20.51 o
  -5  -7   8      849.49      867.68     16.58 o
  -4  -7   8      597.16      565.76     16.72 o
  -3  -7   8      297.05      294.54     25.89 o
  -2  -7   8      168.51      164.77     13.53 o
  -1  -7   8      569.32      476.78     17.95 o
   0  -7   8      514.42      460.94     37.72 o
   1  -7   8      336.78      342.63     18.91 o
   2  -7   8      530.89      524.50     34.88 o
   3  -7   8      514.65      493.48     63.01 o
   4  -7   8      477.30      461.57     37.10 o
  -9  -6   8       46.70       43.12     10.59 o
  -8  -6   8      372.87      361.13     19.43 o
  -7  -6   8      297.25      319.20     17.86 o
  -6  -6   8      374.92      396.39     14.67 o
  -5  -6   8      192.36      204.72     10.19 o
  -4  -6   8      885.54      914.71     25.79 o
  -3  -6   8     1055.39     1082.43     17.60 o
  -2  -6   8      350.85      344.03     30.67 o
  -1  -6   8      353.98      333.99     15.06 o
   0  -6   8      590.92      595.65     60.31 o
   1  -6   8      979.21      945.58     73.46 o
   2  -6   8      366.40      325.18     28.94 o
   3  -6   8      407.70      399.93     33.41 o
   4  -6   8      612.47      532.77     21.67 o
   5  -6   8      343.69      290.13     31.25 o
  -9  -5   8      271.18      293.55     20.62 o
  -8  -5   8       73.33       44.81      9.10 o
  -7  -5   8      513.18      548.46     19.82 o
  -6  -5   8      577.47      574.89     15.34 o
  -5  -5   8      721.19      765.82     13.54 o
  -4  -5   8      280.11      298.46     13.12 o
  -3  -5   8      616.16      567.98     24.93 o
  -2  -5   8     1279.17     1237.18     53.78 o
  -1  -5   8      418.55      470.32     20.17 o
   0  -5   8      934.80      918.04     38.05 o
   1  -5   8      548.88      460.96     44.81 o
   2  -5   8      932.55      887.14     65.37 o
   3  -5   8      551.67      525.22     30.22 o
   4  -5   8      143.72      141.17     11.05 o
   5  -5   8      740.12      712.67     37.12 o
   6  -5   8      447.07      433.85     44.41 o
 -10  -4   8      186.77      193.16     32.73 o
  -9  -4   8      205.32      213.03     23.30 o
  -8  -4   8      542.89      600.72     22.45 o
  -7  -4   8      280.53      267.60     19.53 o
  -6  -4   8      672.28      685.06     15.70 o
  -5  -4   8      495.09      483.27     15.92 o
  -4  -4   8      408.08      392.68     10.64 o
  -3  -4   8     1147.14     1175.29     42.64 o
  -2  -4   8      632.99      626.76     12.31 o
  -1  -4   8     1236.01     1145.13     25.04 o
   0  -4   8      902.87      776.13     17.51 o
   1  -4   8      950.01      898.49     52.90 o
   2  -4   8      668.21      651.73     34.36 o
   3  -4   8      532.81      483.50     27.95 o
   4  -4   8      515.22      486.42     34.28 o
   5  -4   8      189.79      178.82     28.86 o
   6  -4   8      425.91      412.99     26.29 o
   7  -4   8      667.99      602.92     43.61 o
 -10  -3   8       24.42       20.63      9.84 o
  -9  -3   8      230.53      240.84     19.15 o
  -8  -3   8      548.02      513.01     20.22 o
  -7  -3   8      562.17      569.69     20.57 o
  -6  -3   8      965.35      971.18     27.98 o
  -5  -3   8      427.03      420.16     11.93 o
  -4  -3   8      642.81      709.72     32.46 o
  -3  -3   8      687.41      757.53     25.28 o
  -2  -3   8      493.11      472.35     10.13 o
  -1  -3   8      773.89      689.33     28.75 o
   0  -3   8     1579.27     1526.51     56.82 o
   1  -3   8     1374.90     1348.87     52.87 o
   2  -3   8      705.90      598.53     35.12 o
   3  -3   8      458.49      424.91     21.88 o
   4  -3   8      816.27      759.13     43.33 o
   5  -3   8      468.61      420.79     35.19 o
   6  -3   8      369.13      310.72     20.91 o
   7  -3   8      194.71      205.92     12.81 o
   8  -3   8      560.61      541.11     17.34 o
 -10  -2   8      367.37      390.40     25.69 o
  -9  -2   8      130.18      121.10     15.36 o
  -8  -2   8      176.42      157.74     15.54 o
  -7  -2   8      748.57      798.15     22.12 o
  -6  -2   8      488.93      457.05     31.86 o
  -5  -2   8      747.04      726.74     31.23 o
  -4  -2   8      279.19      275.17     11.72 o
  -3  -2   8     1298.78     1229.23     24.62 o
  -2  -2   8     2127.79     2107.20     68.10 o
  -1  -2   8      219.47      244.45     14.50 o
   0  -2   8      842.33      856.90     46.43 o
   2  -2   8     1029.88      867.94     14.03 o
   3  -2   8      580.93      560.88     31.51 o
   4  -2   8       98.87       94.75      5.42 o
   5  -2   8     2022.80     1846.52     86.70 o
   6  -2   8      592.34      527.82     23.26 o
   7  -2   8      237.81      219.96      8.61 o
   8  -2   8      327.88      315.98     19.94 o
   9  -2   8      333.61      276.56     13.27 o
 -10  -1   8      354.86      345.95     21.41 o
  -9  -1   8      253.41      263.94     33.59 o
  -8  -1   8      231.08      204.41     21.37 o
  -7  -1   8      164.40      157.80     15.27 o
  -6  -1   8     1074.78     1091.81     50.47 o
  -5  -1   8      949.68      956.86     16.66 o
  -4  -1   8      123.82      139.39      7.79 o
  -3  -1   8      921.69      856.10     33.78 o
  -2  -1   8     1713.14     1584.70     40.43 o
  -1  -1   8     1413.30     1372.86     94.89 o
   0  -1   8      440.68      442.49     26.17 o
   1  -1   8      184.47      178.80      8.04 o
   2  -1   8     2475.68     2382.25    137.38 o
   3  -1   8     1145.94     1066.47     78.05 o
   4  -1   8      879.33      787.81     56.45 o
   5  -1   8      294.56      282.79      8.87 o
   6  -1   8     1641.35     1571.02     78.52 o
   7  -1   8      668.38      615.88     18.27 o
   8  -1   8       73.70       68.75      6.52 o
   9  -1   8      327.69      317.34     19.21 o
  10  -1   8      219.79      205.47     12.05 o
 -10   0   8      139.04      152.75     17.01 o
  -9   0   8      543.24      501.25     34.86 o
  -8   0   8      355.57      325.66     18.32 o
  -7   0   8      119.22      110.31     13.10 o
  -6   0   8      334.50      312.64     18.70 o
  -5   0   8      248.79      249.74     11.63 o
  -4   0   8     1526.55     1458.23     15.56 o
  -3   0   8      964.72     1033.78     18.35 o
  -2   0   8      521.60      515.30     18.81 o
  -1   0   8     1999.38     1947.99    150.49 o
   0   0   8     1146.26     1087.26     74.18 o
   1   0   8     1737.80     1795.39    152.54 o
   2   0   8       68.84       74.29      8.09 o
   3   0   8     1239.26     1280.99    113.56 o
   4   0   8     1377.55     1398.34    105.57 o
   5   0   8     1109.34     1071.64     59.10 o
   6   0   8      749.65      721.50     33.50 o
   7   0   8      568.85      535.57     26.93 o
   8   0   8      940.57      990.80     45.95 o
   9   0   8      166.65      188.85     11.67 o
 -10   1   8      149.77      131.94     20.38 o
  -9   1   8      138.93      121.34     18.59 o
  -8   1   8      318.57      299.43     17.52 o
  -7   1   8      790.93      782.49     26.11 o
  -6   1   8      145.33      125.95     17.16 o
  -5   1   8      523.06      490.51     15.84 o
  -4   1   8      268.04      237.10     14.02 o
  -3   1   8     1212.14     1165.09     15.07 o
  -2   1   8     2702.60     2368.65     27.44 o
  -1   1   8       59.56       63.47      5.50 o
   0   1   8     1817.33     1807.87     93.33 o
   1   1   8     1088.33     1154.09     94.12 o
   2   1   8     2279.64     2217.06    140.75 o
   3   1   8      894.75     1008.95     23.50 o
   4   1   8      532.04      573.73     25.49 o
   5   1   8     1926.43     2000.72    106.63 o
   6   1   8      836.95      851.81     25.89 o
   7   1   8      591.01      617.52     18.58 o
   8   1   8      238.98      237.87      8.83 o
   9   1   8      522.18      483.96     14.30 o
  10   1   8      349.16      348.21     17.35 o
  11   1   8       91.68      115.15     17.23 o
 -10   2   8      185.95      178.24     16.58 o
  -9   2   8      214.19      182.30     18.68 o
  -8   2   8       83.93       80.53     11.27 o
  -7   2   8       31.79       26.46      9.92 o
  -6   2   8     1450.81     1317.96     69.17 o
  -5   2   8      875.91      924.77     21.16 o
  -4   2   8       60.59       56.66      5.64 o
  -3   2   8      923.88      912.19     56.20 o
  -2   2   8     1442.46     1308.66     27.17 o
  -1   2   8     2941.36     2688.75     30.77 o
   0   2   8       58.36       59.44      6.30 o
   1   2   8      820.15      725.22     38.27 o
   2   2   8     3339.33     3090.51     31.03 o
   3   2   8     1640.78     1778.82    120.02 o
   4   2   8      641.71      607.34     18.01 o
   5   2   8      476.36      494.95     14.37 o
   6   2   8     1663.49     1810.07     67.26 o
   7   2   8      469.32      484.03     16.34 o
   8   2   8      302.38      287.17     13.01 o
   9   2   8      394.68      418.29     14.78 o
  10   2   8      341.41      360.98     14.16 o
  11   2   8      220.84      190.00     15.18 o
 -10   3   8       17.25       13.15      8.85 o
  -9   3   8      187.63      178.93     18.19 o
  -8   3   8      341.91      302.31     15.93 o
  -7   3   8      149.95      132.40     14.34 o
  -6   3   8      196.96      199.74      8.73 o
  -5   3   8      487.54      459.67     17.01 o
  -4   3   8     2083.81     1944.91     63.96 o
  -3   3   8      441.98      453.85     31.71 o
  -2   3   8      234.11      233.98     11.95 o
  -1   3   8     1166.06     1139.00     38.88 o
   0   3   8     1953.09     1974.27     22.56 o
   1   3   8     1184.50     1163.24     29.96 o
   2   3   8      651.06      609.97     16.87 o
   3   3   8     2173.38     2148.15     47.17 o
   4   3   8     1929.91     2096.51     32.21 o
   5   3   8      613.89      628.62     14.29 o
   6   3   8      246.63      245.29     10.98 o
   7   3   8      581.14      589.75     18.27 o
   8   3   8      494.04      521.32     20.33 o
   9   3   8      284.40      314.47      9.68 o
  10   3   8      200.90      207.04     12.08 o
  11   3   8      296.68      291.32     20.20 o
  -9   4   8       21.31       19.00      7.71 o
  -8   4   8      126.93       94.31     14.27 o
  -7   4   8      415.33      389.60     17.92 o
  -6   4   8      169.55      155.69     12.55 o
  -5   4   8      503.93      429.18     11.33 o
  -4   4   8      364.60      334.02     11.69 o
  -3   4   8     1597.34     1412.31     19.46 o
  -2   4   8     1137.06     1075.02     40.36 o
  -1   4   8      160.81      153.34      6.49 o
   0   4   8     2160.10     2081.63     19.02 o
   1   4   8      531.87      483.92     10.84 o
   2   4   8      975.42      905.96     18.72 o
   3   4   8     1280.14     1226.78     15.39 o
   4   4   8      552.19      593.10     22.10 o
   5   4   8     1313.09     1328.32     19.82 o
   6   4   8      556.63      578.07     13.20 o
   7   4   8      363.88      380.52     10.25 o
   8   4   8      397.96      435.64     16.80 o
   9   4   8      223.65      211.92     10.37 o
  10   4   8      345.57      328.24     14.79 o
  11   4   8       98.32      100.28     11.27 o
  12   4   8      162.86      153.31     14.38 o
  -8   5   8       88.85       74.50     10.21 o
  -7   5   8       82.24       81.10     12.43 o
  -6   5   8      612.08      543.80     38.49 o
  -5   5   8      452.11      423.13     14.34 o
  -4   5   8      154.37      163.45      8.39 o
  -3   5   8      777.28      758.43     51.94 o
  -2   5   8      628.79      576.07     24.06 o
  -1   5   8     1015.57      970.63     32.55 o
   0   5   8      293.05      263.53      8.54 o
   1   5   8     1333.29     1277.93     18.06 o
   2   5   8     1764.02     1707.44     31.51 o
   3   5   8      527.07      553.19     16.45 o
   4   5   8      410.98      423.89     13.37 o
   5   5   8      463.82      493.60     17.08 o
   6   5   8      784.35      781.08     13.35 o
   7   5   8      305.51      340.49     11.55 o
   8   5   8      201.03      220.71      8.97 o
   9   5   8      416.17      433.48     13.78 o
  10   5   8      233.02      232.13     13.64 o
  11   5   8      224.15      182.02     14.68 o
  12   5   8       60.86       46.36      9.65 o
  -6   6   8      274.43      300.41     19.42 o
  -5   6   8      159.14      169.29     11.88 o
  -4   6   8      397.80      351.52     12.61 o
  -3   6   8      286.23      256.57     10.40 o
  -2   6   8     1051.71     1040.59     32.86 o
  -1   6   8      405.68      362.35     11.51 o
   0   6   8      483.31      490.11     12.60 o
   1   6   8      861.50      834.24     13.66 o
   2   6   8      486.64      434.34      9.45 o
   3   6   8      741.71      752.00     17.93 o
   4   6   8      240.71      260.32      9.72 o
   5   6   8      311.01      305.10     10.37 o
   6   6   8      623.05      646.34     23.10 o
   7   6   8      414.50      417.41      9.84 o
   8   6   8      522.52      546.32     14.52 o
   9   6   8      266.97      255.13     17.64 o
  10   6   8      158.53      158.65     11.12 o
  11   6   8      163.13      147.63     15.49 o
  12   6   8      127.48      111.38     16.34 o
  -6   7   8       76.70       71.45     13.15 o
  -5   7   8      390.20      441.69     22.41 o
  -4   7   8      152.08      152.91     17.17 o
  -3   7   8      330.43      331.79     19.80 o
  -2   7   8      143.75      126.85      7.30 o
  -1   7   8      394.12      413.08     13.91 o
   0   7   8     1269.60     1204.57     42.83 o
   1   7   8      150.67      146.62      7.85 o
   2   7   8      280.54      297.38      8.16 o
   3   7   8      878.60      856.05     19.08 o
   4   7   8      624.23      594.02     19.95 o
   5   7   8      362.72      346.61     10.19 o
   6   7   8       94.76      100.50      5.80 o
   7   7   8      332.01      338.23     12.47 o
   8   7   8      575.43      524.21     18.01 o
   9   7   8      254.34      250.60     11.94 o
  10   7   8      149.98      135.12     12.29 o
  11   7   8      153.80      154.57     16.88 o
  12   7   8      189.11      194.04     14.96 o
  -7   8   8       85.39       87.34     22.49 o
  -6   8   8      233.77      237.33     26.31 o
  -5   8   8       34.22       48.40     17.42 o
  -4   8   8      183.25      203.04     18.32 o
  -3   8   8      309.86      356.88     20.54 o
  -2   8   8      374.38      435.79     26.42 o
  -1   8   8      249.62      256.74      9.37 o
   0   8   8      117.95      119.53      7.60 o
   1   8   8      665.80      653.40     37.83 o
   2   8   8      401.55      372.03     16.05 o
   3   8   8      191.24      211.00      8.88 o
   4   8   8      264.70      279.62      9.21 o
   5   8   8      388.23      381.65     19.33 o
   6   8   8      859.80      826.40     13.55 o
   7   8   8      212.36      176.56      8.97 o
   8   8   8       57.12       58.67      5.96 o
   9   8   8      503.49      463.84     20.26 o
  10   8   8      321.59      293.22     15.38 o
  11   8   8       87.57       81.44     10.93 o
  12   8   8       22.20       24.55      8.28 o
  -6   9   8      222.27      257.20     21.70 o
  -5   9   8      132.85      148.88     16.00 o
  -4   9   8       10.16        9.99      8.12 o
  -3   9   8      133.07      127.69     17.26 o
  -2   9   8      391.48      439.65     22.35 o
  -1   9   8      274.63      322.47     21.94 o
   0   9   8      149.30      173.14     17.49 o
   1   9   8      210.39      212.68     11.30 o
   2   9   8      376.30      380.96      9.92 o
   3   9   8      329.15      356.01     11.52 o
   4   9   8      264.49      276.30      9.94 o
   5   9   8      246.79      277.43     12.18 o
   6   9   8      452.66      398.38     16.92 o
   7   9   8      291.24      275.87     10.13 o
   8   9   8      232.98      203.33      8.35 o
   9   9   8      117.54       87.58     11.40 o
  10   9   8      139.40      119.49     13.91 o
  11   9   8      148.67      135.73     14.91 o
  -5  10   8      129.13      129.89     18.14 o
  -4  10   8      159.25      163.42     19.99 o
  -3  10   8       94.83       97.38     16.92 o
  -2  10   8       52.60       58.06     13.93 o
  -1  10   8      152.41      186.86     21.75 o
   0  10   8      505.55      549.33     22.96 o
   1  10   8      154.74      167.46     23.86 o
   2  10   8       53.68       73.55     16.22 o
   3  10   8      227.32      236.38     11.64 o
   4  10   8      447.61      528.81     12.31 o
   5  10   8      457.14      451.53     17.22 o
   6  10   8       50.24       62.00      5.54 o
   7  10   8      323.38      317.60      9.77 o
   8  10   8      306.58      273.46     31.77 o
   9  10   8      118.64       99.44     10.41 o
  10  10   8       49.77       48.11     11.03 o
  11  10   8       69.94       46.50      9.06 o
  -4  11   8       24.26       22.44     13.15 o
  -3  11   8      135.39      169.08     24.02 o
  -2  11   8      180.88      187.02     21.24 o
  -1  11   8       49.82       48.86     12.87 o
   0  11   8       72.79       51.12     13.18 o
   1  11   8      252.66      326.85     23.64 o
   2  11   8      315.35      322.88     21.97 o
   3  11   8      146.49      174.45     15.75 o
   4  11   8      106.31      116.78     10.68 o
   5  11   8      141.00      163.68     10.77 o
   6  11   8      411.00      483.88     11.83 o
   7  11   8       65.42       62.41      6.21 o
   8  11   8       58.17       65.91     11.44 o
   9  11   8      157.12      135.87     13.79 o
  10  11   8      139.58      118.19     14.97 o
  -2  12   8      104.97      110.07     24.57 o
  -1  12   8      151.21      160.83     21.71 o
   0  12   8       51.21       63.08     15.35 o
   1  12   8       71.92       60.84     14.22 o
   2  12   8      117.40      176.26     20.29 o
   3  12   8      217.09      293.52     47.27 o
   4  12   8       78.30       81.26     14.15 o
   5  12   8      138.03      166.98     12.46 o
   6  12   8      154.85      156.03     12.36 o
   7  12   8      109.67      135.38      9.96 o
   8  12   8       47.51       47.37     16.18 o
   9  12   8       64.70       69.69     14.91 o
   0  13   8      128.78      166.74     24.46 o
   1  13   8       91.18      138.18     20.36 o
   2  13   8       39.91       41.77     15.40 o
   3  13   8       68.02       64.15     15.30 o
   4  13   8      179.59      232.18     32.41 o
   5  13   8       66.74       53.29     19.45 o
   6  13   8       29.75       26.56      8.41 o
   7  13   8       59.51       49.23      6.92 o
   8  13   8       63.01       69.34     12.09 o
   4  14   8       52.22       57.36     17.22 o
   5  14   8       47.18       38.19     11.78 o
  -4  -8   9      132.53      145.75     27.74 o
  -3  -8   9      397.77      374.85     36.36 o
  -2  -8   9      555.14      593.10     31.17 o
  -1  -8   9      138.44      162.17     25.68 o
  -6  -7   9      297.98      338.48     17.27 o
  -5  -7   9      391.80      381.99     38.50 o
  -4  -7   9      226.74      197.91     29.20 o
  -3  -7   9      219.59      237.74     20.25 o
  -2  -7   9      319.65      287.20     19.95 o
  -1  -7   9      548.31      498.23     48.87 o
   0  -7   9      349.62      315.02     23.94 o
   1  -7   9      285.18      299.59     39.17 o
   2  -7   9      315.85      322.43     25.10 o
  -8  -6   9      245.03      220.66     24.77 o
  -7  -6   9      101.86      142.95     16.41 o
  -6  -6   9      179.60      167.32     13.51 o
  -5  -6   9      490.92      470.11     17.62 o
  -4  -6   9      797.80      802.74     19.33 o
  -3  -6   9      346.40      368.93     14.65 o
  -2  -6   9      353.56      375.40     23.45 o
  -1  -6   9      454.19      501.86     26.47 o
   0  -6   9      289.46      329.20     38.91 o
   1  -6   9      390.53      439.96     27.15 o
   2  -6   9      287.66      333.33     25.58 o
   3  -6   9      610.90      735.92     33.86 o
   4  -6   9      493.18      557.11     31.03 o
  -8  -5   9      176.62      208.09     19.02 o
  -7  -5   9      395.59      399.99     20.73 o
  -6  -5   9      190.04      182.58     18.48 o
  -5  -5   9      425.82      434.20     17.68 o
  -4  -5   9      470.86      493.98     20.79 o
  -3  -5   9      744.21      810.32     20.01 o
  -2  -5   9      648.99      643.61     25.59 o
  -1  -5   9      150.97      174.43     10.70 o
   0  -5   9      836.69      980.90     30.19 o
   1  -5   9      433.67      468.68     24.55 o
   2  -5   9      350.58      397.92     23.58 o
   3  -5   9      383.91      441.33     32.48 o
   4  -5   9      483.58      542.89     70.09 o
   5  -5   9      664.14      709.34     30.50 o
  -9  -4   9      101.12      107.44     16.96 o
  -8  -4   9      148.61      132.40     15.86 o
  -7  -4   9      299.77      304.29     19.84 o
  -6  -4   9      515.90      554.26     21.25 o
  -5  -4   9      557.54      583.74     25.18 o
  -4  -4   9      249.88      268.94     12.37 o
  -3  -4   9      734.56      754.13     24.51 o
  -2  -4   9      813.09      899.37     24.58 o
  -1  -4   9      620.00      669.94     53.23 o
   0  -4   9      111.68      118.82      9.77 o
   1  -4   9      860.07      888.17     51.23 o
   2  -4   9     1071.72     1071.47     57.91 o
   3  -4   9      246.62      265.74     20.63 o
   4  -4   9      217.92      188.39     21.49 o
   5  -4   9      332.29      374.27     27.12 o
   6  -4   9      814.28      944.69     26.73 o
  -9  -3   9      310.18      237.76     28.85 o
  -8  -3   9      213.39      220.72     17.05 o
  -7  -3   9      214.47      242.87     17.31 o
  -6  -3   9      716.05      732.30     47.76 o
  -5  -3   9      388.37      347.81     20.03 o
  -4  -3   9      633.06      680.40     18.01 o
  -3  -3   9       79.32       87.99      9.35 o
  -2  -3   9      753.22      789.78     48.51 o
  -1  -3   9     1103.60     1097.70     20.23 o
   0  -3   9      866.65      911.63     59.14 o
   1  -3   9      611.82      599.71     19.03 o
   2  -3   9      233.73      231.06     12.90 o
   3  -3   9     1224.61     1143.56     91.20 o
   4  -3   9      534.77      511.95     48.32 o
   5  -3   9       85.27       86.72     15.96 o
   6  -3   9      256.51      256.93     22.68 o
   7  -3   9      511.86      593.23     32.70 o
  -9  -2   9      110.15       99.17     15.03 o
  -8  -2   9      326.39      330.50     21.25 o
  -7  -2   9      558.62      506.31     19.20 o
  -6  -2   9      106.39       85.90     14.77 o
  -5  -2   9     1026.40     1147.33     40.41 o
  -4  -2   9      485.47      572.06     17.45 o
  -3  -2   9      826.52      913.79     52.27 o
  -2  -2   9      224.07      209.84     14.66 o
  -1  -2   9      168.25      164.93      9.60 o
   0  -2   9     1442.26     1345.41     23.59 o
   1  -2   9      957.95      972.39     72.67 o
   2  -2   9     1004.00      967.64     62.11 o
   3  -2   9      271.56      270.05     29.82 o
   4  -2   9      507.54      496.38     47.78 o
   5  -2   9      912.74      818.95     77.72 o
   6  -2   9      263.97      234.21     19.85 o
   7  -2   9      276.12      351.97     24.26 o
   8  -2   9      302.82      355.76     26.09 o
 -10  -1   9      225.31      230.39     50.53 o
  -9  -1   9       64.32       40.34      9.20 o
  -8  -1   9      203.21      168.00     15.53 o
  -7  -1   9      241.46      204.13     27.80 o
  -6  -1   9     1153.06     1147.61     27.94 o
  -5  -1   9      264.40      244.27     18.68 o
  -4  -1   9       34.66       42.24      7.42 o
  -3  -1   9      639.26      646.51     21.33 o
  -2  -1   9     2129.63     2127.59     74.12 o
  -1  -1   9      637.84      635.37     26.14 o
   0  -1   9       53.33       60.80      7.19 o
   1  -1   9     1414.24     1370.21     82.21 o
   2  -1   9     1856.36     1940.69    180.06 o
   3  -1   9      666.33      640.80     58.12 o
   4  -1   9      260.83      235.98     18.95 o
   5  -1   9      435.77      399.65     19.26 o
   6  -1   9      831.15      960.30     50.26 o
   7  -1   9      386.92      417.98     17.58 o
   8  -1   9      173.33      192.59     22.48 o
   9  -1   9      427.89      487.78     24.27 o
 -10   0   9       83.16       62.88     17.14 o
  -9   0   9      441.13      409.47     20.88 o
  -8   0   9      102.36       84.38     13.05 o
  -7   0   9      106.60       94.71     18.12 o
  -6   0   9      305.47      320.11     26.83 o
  -5   0   9      864.21      808.30     22.88 o
  -4   0   9      752.40      714.98     35.50 o
  -3   0   9       60.46       74.57      7.04 o
  -2   0   9      777.87      797.08     28.68 o
  -1   0   9     2105.01     2135.59    108.82 o
   0   0   9      830.81      795.09     52.04 o
   1   0   9      336.95      396.79     31.31 o
   2   0   9      343.40      346.87     24.82 o
   3   0   9     1526.83     1513.09    103.36 o
   4   0   9     1046.54     1028.05     92.60 o
   5   0   9      406.21      419.38     20.63 o
   6   0   9     1053.91     1036.80     82.06 o
   7   0   9      360.04      328.91     24.08 o
   8   0   9      344.59      389.18     23.61 o
   9   0   9      104.99      106.43     14.15 o
  10   0   9      244.75      204.03     16.40 o
  -9   1   9       56.53       51.26     11.36 o
  -8   1   9      494.01      397.56     25.01 o
  -7   1   9      399.72      384.24     23.40 o
  -6   1   9       23.91       10.87      5.25 o
  -5   1   9      526.50      510.46     12.45 o
  -4   1   9      348.86      368.82     17.26 o
  -3   1   9      607.12      600.98     38.89 o
  -2   1   9     1080.03      988.98     23.26 o
  -1   1   9      655.61      589.14     26.84 o
   0   1   9     2026.83     2104.54    114.33 o
   1   1   9      616.31      516.80     13.65 o
   2   1   9      783.99      808.87     21.46 o
   3   1   9      995.30      923.62     23.92 o
   4   1   9      450.53      582.69     35.71 o
   5   1   9      926.37      938.89     64.37 o
   6   1   9      305.12      289.55     12.85 o
   7   1   9     1182.76     1319.52     23.86 o
   8   1   9      249.36      304.30     15.72 o
   9   1   9      186.29      173.02     13.63 o
  -9   2   9      122.94       66.53     22.87 o
  -8   2   9       96.31       84.01     13.13 o
  -7   2   9      120.64       75.21     13.00 o
  -6   2   9      638.45      631.60     24.91 o
  -5   2   9      489.24      517.35     16.59 o
  -4   2   9      197.50      167.78     23.17 o
  -3   2   9      573.02      525.46     26.05 o
  -2   2   9      799.80      767.10     39.37 o
  -1   2   9     1285.23     1256.35     43.58 o
   0   2   9      690.76      609.34     19.30 o
   1   2   9     1182.82     1092.88     29.60 o
   2   2   9      821.80      818.36     42.54 o
   3   2   9      458.96      462.13     16.13 o
   4   2   9     1235.20     1335.62     82.07 o
   5   2   9      452.01      478.39     16.59 o
   6   2   9     1204.27     1267.37     70.11 o
   7   2   9      148.07      185.20     11.62 o
   8   2   9      347.50      348.29     21.94 o
   9   2   9      384.82      421.57     18.07 o
  10   2   9      151.85      133.43     27.78 o
  -9   3   9      286.32      222.07     21.98 o
  -8   3   9       87.40       86.14     12.32 o
  -7   3   9      147.56      139.47     17.08 o
  -6   3   9      219.98      219.09     12.97 o
  -5   3   9      314.01      259.43     15.06 o
  -4   3   9      833.05      812.29     29.83 o
  -3   3   9      223.96      228.27      7.97 o
  -2   3   9     1558.87     1577.38     50.37 o
  -1   3   9      705.36      635.76     22.58 o
   0   3   9      167.62      164.65      8.95 o
   1   3   9     1859.37     1884.12     46.17 o
   2   3   9      941.65      829.83     22.24 o
   3   3   9     1103.20     1052.80     19.65 o
   4   3   9      191.47      174.73     10.47 o
   5   3   9      586.40      609.60     20.57 o
   6   3   9      701.86      702.63     18.05 o
   7   3   9      520.34      550.78     16.36 o
   8   3   9      176.24      185.76     13.95 o
   9   3   9      157.75      193.05     11.68 o
  10   3   9      307.27      297.31     20.72 o
  11   3   9      210.62      228.07     30.16 o
  -9   4   9       26.18       12.68      7.40 o
  -8   4   9      226.89      194.02     20.97 o
  -7   4   9      120.06      120.35     16.35 o
  -6   4   9       70.25       65.21      7.32 o
  -5   4   9      985.24      929.32     22.85 o
  -4   4   9      370.57      388.73     16.90 o
  -3   4   9      401.34      365.94     21.75 o
  -2   4   9      489.56      459.06     17.01 o
  -1   4   9      914.95      904.32     14.90 o
   0   4   9     1303.26     1262.49     17.93 o
   1   4   9       22.74       22.37      5.22 o
   2   4   9      666.58      677.16     16.88 o
   3   4   9     1537.40     1507.52     30.68 o
   4   4   9     1567.62     1584.42     19.34 o
   5   4   9      161.46      166.26     12.18 o
   6   4   9       93.70      101.90      9.00 o
   7   4   9      687.05      676.26     18.27 o
   8   4   9      331.04      373.24     13.52 o
   9   4   9      157.99      170.72     16.74 o
  10   4   9      105.36      108.06     16.41 o
  11   4   9      176.39      212.02     22.86 o
  -8   5   9      136.28      106.75     15.78 o
  -7   5   9      123.11       94.04     13.37 o
  -6   5   9      113.26      106.82      8.73 o
  -5   5   9      142.18      142.76      8.64 o
  -4   5   9      735.74      697.78     17.36 o
  -3   5   9      568.28      513.19     16.78 o
  -2   5   9      174.75      181.63      8.36 o
  -1   5   9      692.95      637.94     12.83 o
   0   5   9      504.16      492.62     12.18 o
   1   5   9     1055.61     1075.63     25.33 o
   2   5   9      306.94      292.30      9.64 o
   3   5   9      180.41      193.91      9.05 o
   4   5   9      499.20      487.59     25.52 o
   5   5   9      730.30      771.84     18.46 o
   6   5   9      612.55      626.32     14.84 o
   7   5   9       97.50      110.23      8.91 o
   9   5   9      362.38      395.50     14.07 o
  10   5   9      287.33      355.69     32.46 o
  11   5   9      100.90      129.51     23.00 o
  -7   6   9      192.53      150.91     19.71 o
  -6   6   9      394.09      375.67     16.44 o
  -5   6   9      132.06      113.29      9.70 o
  -4   6   9      110.80      102.74      8.82 o
  -3   6   9      247.27      241.43     11.66 o
  -2   6   9     1104.63     1026.96     18.23 o
  -1   6   9      169.02      159.22     11.98 o
   0   6   9       67.22       78.99      6.39 o
   1   6   9      750.30      711.92     14.17 o
   2   6   9      599.61      590.12     13.50 o
   3   6   9      485.92      465.71     11.70 o
   4   6   9      252.04      250.84     13.13 o
   5   6   9      368.80      359.85     14.97 o
   6   6   9      510.01      509.92     26.52 o
   7   6   9      366.11      367.62     20.14 o
   8   6   9      152.00      143.37      9.34 o
   9   6   9      176.69      204.57     26.09 o
  10   6   9      204.22      266.01     48.36 o
  11   6   9      157.68      162.92     20.72 o
  -6   7   9       47.13       32.86     14.39 o
  -5   7   9      604.59      642.37     26.51 o
  -4   7   9      182.48      188.07      9.50 o
  -3   7   9       79.92       81.22      8.83 o
  -2   7   9       55.08       58.00      6.60 o
  -1   7   9      383.46      383.60     19.80 o
   0   7   9     1034.88     1038.04     16.35 o
   1   7   9      108.95      106.44      8.50 o
   2   7   9      341.76      344.60     11.27 o
   3   7   9      340.92      353.21     11.25 o
   4   7   9      423.21      439.80     14.02 o
   5   7   9      234.61      183.54      9.73 o
   6   7   9      107.59      119.56      7.58 o
   7   7   9      489.89      467.66     15.72 o
   8   7   9      427.83      450.42     20.56 o
   9   7   9      134.98      166.80     38.04 o
  10   7   9      165.22      208.93     22.97 o
  11   7   9      166.23      195.81     26.65 o
  -6   8   9       27.49        7.83      9.17 o
  -5   8   9       36.44       26.91     12.59 o
  -4   8   9      316.50      363.01     21.15 o
  -3   8   9      245.52      239.44     19.93 o
  -2   8   9      117.70      136.91     12.17 o
  -1   8   9      116.13      117.57     10.43 o
   0   8   9       50.88       60.35      7.21 o
   1   8   9      704.64      788.89     43.82 o
   2   8   9      369.41      332.72     11.47 o
   3   8   9      289.10      299.69      8.86 o
   4   8   9      216.97      199.65      8.80 o
   5   8   9      303.37      324.05     17.51 o
   6   8   9      382.19      379.81     13.42 o
   7   8   9      201.08      170.48      9.44 o
   8   8   9      224.87      210.82     12.82 o
   9   8   9      215.74      289.58     25.48 o
  10   8   9      111.56      133.28     31.20 o
  11   8   9       95.66       73.01     18.95 o
  -5   9   9       51.64       22.47     10.66 o
  -4   9   9       42.43       25.01      9.25 o
  -3   9   9       45.83       21.94     11.57 o
  -2   9   9      417.98      527.69     24.55 o
  -1   9   9      160.75      192.24     18.63 o
   0   9   9       83.34       93.40     12.38 o
   1   9   9      165.87      161.73      8.72 o
   2   9   9      411.51      481.26     16.11 o
   3   9   9      290.79      302.99     10.13 o
   4   9   9      129.06      127.53      8.04 o
   5   9   9      233.50      261.68     10.97 o
   6   9   9      454.05      462.30     21.05 o
   7   9   9      109.62      120.15      8.73 o
   8   9   9      102.16      104.85      9.38 o
   9   9   9      260.20      337.67     61.92 o
  10   9   9      182.18      208.96     22.10 o
  11   9   9       47.95       38.98     13.27 o
  -4  10   9       58.20       35.46     22.12 o
  -3  10   9      113.98      143.22     18.78 o
  -2  10   9       34.76       28.60     12.49 o
  -1  10   9      208.72      266.43     21.99 o
   0  10   9      152.31      194.09     18.21 o
   1  10   9      119.67      130.12     16.40 o
   2  10   9      210.92      196.91     14.49 o
   3  10   9      204.64      194.05      9.56 o
   5  10   9      170.76      165.35      8.95 o
   6  10   9      113.51      118.48      8.29 o
   7  10   9      317.10      341.34     23.61 o
   8  10   9      129.02      123.93     21.70 o
   9  10   9       33.66       58.93     18.67 o
  10  10   9       68.88       93.85     29.94 o
  -3  11   9       30.67       36.93     15.41 o
  -2  11   9      102.11      140.07     21.91 o
  -1  11   9      122.24      138.71     21.82 o
   0  11   9      149.13      146.91     20.84 o
   1  11   9      100.29      154.06     18.88 o
   2  11   9       89.38      107.85     18.64 o
   3  11   9      150.74      195.01     16.01 o
   4  11   9      184.39      167.48     11.71 o
   5  11   9       86.56       96.66      8.83 o
   7  11   9      149.88      143.86     11.74 o
   8  11   9      123.31      126.49     19.25 o
   9  11   9       61.59       78.11     35.31 o
  10  11   9       31.88       56.09     37.71 o
  -1  12   9       65.54       88.52     20.65 o
   0  12   9       42.33       53.89     16.84 o
   1  12   9      107.07      143.05     24.12 o
   2  12   9      186.04      206.02     20.11 o
   3  12   9       62.82       44.55     22.03 o
   4  12   9       29.98       29.69      9.37 o
   5  12   9      161.95      187.38     13.09 o
   6  12   9      145.21      161.70     14.68 o
   7  12   9       20.85       13.26      4.22 o
   8  12   9       33.09       40.64      8.97 o
   9  12   9       64.98      104.84     17.52 o
   1  13   9       16.36        9.39      9.77 o
   2  13   9      100.09      112.41     19.28 o
   3  13   9      105.43      137.50     20.32 o
   4  13   9       28.34       42.58     25.77 o
   5  13   9       31.98       15.57      7.25 o
   6  13   9       37.93       48.56      9.61 o
   7  13   9       87.19       73.00     11.81 o
  -3  -7  10      341.84      355.33     36.22 o
  -2  -7  10      362.08      394.41     37.81 o
  -6  -6  10      254.33      228.79     20.19 o
  -5  -6  10      285.58      264.05     16.30 o
  -4  -6  10      374.74      369.20     17.05 o
  -3  -6  10       97.10      100.46     13.38 o
  -2  -6  10      349.10      367.37     23.84 o
  -1  -6  10      457.27      478.93     26.53 o
   0  -6  10      236.84      271.35     25.08 o
   1  -6  10      301.23      342.65     24.81 o
   2  -6  10      196.95      203.72     23.47 o
  -7  -5  10      102.69      133.57     20.66 o
  -6  -5  10       59.74       32.40     27.89 o
  -5  -5  10      415.19      425.63     25.04 o
  -4  -5  10      571.09      631.04     17.38 o
  -3  -5  10      503.35      522.75     16.02 o
  -2  -5  10      170.97      169.82     12.10 o
  -1  -5  10      307.10      302.84     13.62 o
   0  -5  10      628.25      709.18     31.17 o
   1  -5  10      152.88      150.35     19.44 o
   2  -5  10      256.14      277.49     23.92 o
   3  -5  10      310.64      318.80     23.92 o
  -8  -4  10      121.89      149.79     20.99 o
  -7  -4  10      317.33      325.00     19.99 o
  -6  -4  10      248.99      269.85     22.72 o
  -5  -4  10      126.67      112.06     15.10 o
  -4  -4  10      355.71      406.49     14.84 o
  -3  -4  10      781.03      843.49     24.36 o
  -2  -4  10      486.90      521.67     15.56 o
  -1  -4  10      229.98      232.95     12.13 o
   0  -4  10      176.78      174.58     11.31 o
   1  -4  10      629.67      632.99     34.42 o
   2  -4  10      386.39      426.50     56.73 o
   3  -4  10      163.91      165.13     19.72 o
   4  -4  10      491.94      556.10     48.52 o
   5  -4  10      501.01      561.50     68.79 o
  -8  -3  10       57.63       41.39     16.89 o
  -7  -3  10      161.00      122.49     21.08 o
  -6  -3  10      362.83      344.12     22.89 o
  -5  -3  10      318.97      317.14     21.28 o
  -4  -3  10      410.05      397.07     13.94 o
  -3  -3  10      134.24      144.30     10.95 o
  -2  -3  10     1014.53     1034.57     20.66 o
  -1  -3  10      656.95      628.97     21.86 o
   0  -3  10      107.20      108.26      9.96 o
   1  -3  10      472.57      511.28     31.70 o
   2  -3  10      445.10      519.93     29.34 o
   3  -3  10      706.16      692.08     30.19 o
   4  -3  10      139.84      122.28     13.54 o
   5  -3  10      242.43      296.49     26.20 o
   6  -3  10      632.81      684.32     30.47 o
  -8  -2  10      193.69      194.41     18.40 o
  -7  -2  10      259.17      297.22     24.78 o
  -6  -2  10      156.97      116.17     15.85 o
  -5  -2  10      648.43      609.39     38.50 o
  -4  -2  10      350.58      374.22     18.40 o
  -3  -2  10      213.83      242.24     11.68 o
  -2  -2  10      159.22      159.91     10.00 o
  -1  -2  10      607.40      616.59     44.50 o
   0  -2  10     1121.06     1188.33     31.64 o
   1  -2  10      170.75      188.94     13.47 o
   2  -2  10      857.86      773.22     41.59 o
   3  -2  10      464.73      461.01     17.60 o
   4  -2  10      605.14      612.47     41.48 o
   5  -2  10      271.06      268.19     17.34 o
   6  -2  10       97.59       84.21     11.82 o
   7  -2  10      492.22      526.80     30.59 o
  -9  -1  10       48.93       41.21     11.93 o
  -8  -1  10      163.14      188.59     23.89 o
  -7  -1  10      153.76      130.13     18.08 o
  -6  -1  10      349.71      323.91     24.90 o
  -5  -1  10      295.28      288.65     19.24 o
  -4  -1  10      578.72      620.92     23.72 o
  -3  -1  10      466.67      509.16     24.02 o
  -2  -1  10      150.89      149.28     12.29 o
  -1  -1  10      707.36      800.24     51.73 o
   0  -1  10      334.56      341.33     13.45 o
   1  -1  10     1177.31     1061.36     25.61 o
   2  -1  10      420.31      418.22     23.21 o
   3  -1  10      559.56      572.95     52.35 o
   4  -1  10      650.64      709.76     38.43 o
   5  -1  10      284.18      255.58     29.50 o
   6  -1  10      368.72      330.11     18.14 o
   7  -1  10      257.62      289.59     27.88 o
   8  -1  10      281.06      243.65     25.92 o
  -9   0  10      283.82      295.04     24.70 o
  -8   0  10       18.59        6.32      6.86 o
  -7   0  10      244.07      207.79     20.87 o
  -6   0  10      415.14      418.16     25.83 o
  -5   0  10      234.96      219.89     19.71 o
  -4   0  10      495.47      458.86     15.62 o
  -3   0  10      148.49      126.48     12.13 o
  -2   0  10     1140.42     1165.38     54.18 o
  -1   0  10      209.51      227.52     15.49 o
   0   0  10      349.56      310.59     14.22 o
   1   0  10      955.70     1019.32     25.37 o
   2   0  10     1189.83     1296.52     98.00 o
   3   0  10      715.51      695.93     41.02 o
   4   0  10      255.04      223.65     14.22 o
   5   0  10      544.21      530.23     29.89 o
   6   0  10      520.42      612.66     25.52 o
   7   0  10      163.63      147.01     16.53 o
   8   0  10      198.28      184.25     21.81 o
   9   0  10      227.36      217.78     15.63 o
  -9   1  10       96.55       91.25     16.23 o
  -8   1  10      275.64      244.30     19.46 o
  -7   1  10       90.88       89.80     14.37 o
  -6   1  10       66.49       49.33     12.02 o
  -5   1  10      707.32      689.41     15.97 o
  -4   1  10      222.99      224.91     13.99 o
  -3   1  10      425.43      385.68     14.90 o
  -2   1  10      312.79      283.57     13.96 o
  -1   1  10     1793.03     1651.28     23.48 o
   0   1  10      646.02      652.45     17.00 o
   1   1  10      109.55      120.32      8.38 o
   2   1  10      870.96      855.36     27.70 o
   3   1  10      795.08      791.88     43.19 o
   4   1  10      607.45      557.48     23.11 o
   5   1  10      241.91      265.66     18.86 o
   6   1  10      291.80      288.70     24.45 o
   7   1  10      959.62      994.80     69.01 o
   8   1  10      179.16      189.66     22.74 o
   9   1  10       54.87       42.19      8.28 o
  -8   2  10      351.00      399.36     30.90 o
  -7   2  10      125.36       96.62     16.46 o
  -6   2  10      155.40      130.38     25.20 o
  -5   2  10      169.26      165.20     10.42 o
  -4   2  10      704.19      653.76     26.81 o
  -3   2  10      192.68      192.88     11.66 o
  -2   2  10      231.26      192.45     11.05 o
  -1   2  10     1107.93     1110.60     30.11 o
   0   2  10     1355.21     1429.66     69.72 o
   1   2  10      486.49      442.01     16.12 o
   2   2  10      264.24      244.38     10.89 o
   3   2  10      640.31      635.63     23.81 o
   4   2  10      899.88     1030.54     32.50 o
   5   2  10      282.11      339.53     22.93 o
   6   2  10      267.99      272.12     13.07 o
   7   2  10      288.58      322.51     22.20 o
   8   2  10      389.65      394.37     20.32 o
   9   2  10      248.03      254.46     15.57 o
  10   2  10       39.87       65.36     13.72 o
  -8   3  10       20.05       14.30      7.49 o
  -7   3  10      522.05      433.64     22.89 o
  -6   3  10      194.51      171.88     17.91 o
  -5   3  10       60.32       59.57      7.10 o
  -4   3  10      373.14      387.93     28.58 o
  -3   3  10      478.34      450.75     30.09 o
  -2   3  10      758.53      760.71     30.91 o
  -1   3  10      299.96      336.26     14.08 o
   0   3  10      454.18      441.50     23.94 o
   1   3  10     1333.72     1347.10     23.19 o
   2   3  10      358.44      359.32     12.61 o
   3   3  10      324.14      305.34     22.77 o
   4   3  10      176.40      142.58      9.82 o
   5   3  10      676.77      680.56     21.17 o
   6   3  10      566.67      613.82     23.06 o
   7   3  10      144.76      160.53     12.63 o
   8   3  10      278.23      313.34     19.42 o
   9   3  10      136.77      147.19     14.57 o
  10   3  10      271.93      280.93     30.71 o
  -8   4  10       90.51       95.80     15.98 o
  -7   4  10       32.83       35.60     12.55 o
  -6   4  10      234.40      215.01     13.67 o
  -5   4  10      587.98      565.27     16.55 o
  -4   4  10      101.09       98.83     10.71 o
  -3   4  10      218.88      218.21     10.13 o
  -2   4  10      403.50      388.95     13.05 o
  -1   4  10      699.18      643.50     14.62 o
   0   4  10      601.96      579.41     14.57 o
   1   4  10      114.04      132.92     11.33 o
   2   4  10      794.73      760.55     22.22 o
   3   4  10      516.99      484.05     13.48 o
   4   4  10      511.65      489.79     17.89 o
   5   4  10      152.79      162.57     11.58 o
   6   4  10      144.29      166.12     11.86 o
   7   4  10      734.82      804.53     18.23 o
   8   4  10      102.70      125.97     10.43 o
   9   4  10      163.63      172.86     13.44 o
  10   4  10      102.45      102.98     18.18 o
  -7   5  10       40.61       40.09     10.37 o
  -6   5  10       28.66       19.62      5.56 o
  -5   5  10      121.96      111.84      8.33 o
  -4   5  10      814.60      825.46     27.42 o
  -3   5  10      346.15      339.66     18.80 o
  -2   5  10       70.34       66.92      8.52 o
  -1   5  10      521.64      529.21     15.03 o
   0   5  10      380.67      421.44     12.63 o
   1   5  10      339.77      338.18     12.50 o
   2   5  10       93.93       90.99      7.82 o
   3   5  10      393.22      383.34     15.44 o
   4   5  10      724.62      734.91     17.05 o
   5   5  10      279.12      296.35     16.57 o
   6   5  10      288.17      290.43     12.91 o
   7   5  10      137.92      136.57     11.15 o
   8   5  10      445.13      553.15     23.26 o
   9   5  10      102.00      116.31     10.52 o
  10   5  10      100.84       84.89     24.46 o
  -7   6  10      261.46      205.87     22.83 o
  -6   6  10       90.79       84.04      8.91 o
  -5   6  10       33.79       33.38      6.19 o
  -4   6  10      145.95      140.73     10.74 o
  -3   6  10      221.18      215.31     11.06 o
  -2   6  10      663.84      640.04     15.91 o
  -1   6  10      137.92      145.63      8.82 o
   0   6  10       81.07       87.56      7.72 o
   1   6  10      416.52      401.62     12.92 o
   2   6  10      412.62      438.29     11.71 o
   3   6  10      369.83      346.41     11.39 o
   4   6  10      126.74      138.90      9.65 o
   5   6  10      427.10      447.36     15.86 o
   6   6  10      319.11      330.55     21.72 o
   7   6  10      194.20      226.58     14.92 o
   8   6  10      108.18      104.72     11.36 o
   9   6  10      261.66      274.68     13.36 o
  10   6  10      172.06      193.22     39.65 o
  11   6  10       75.55       84.84     19.02 o
  -6   7  10      154.77       90.17     71.14 o
  -5   7  10      139.67      110.69     11.89 o
  -4   7  10       44.08       37.01      6.57 o
  -3   7  10      230.83      244.67     10.92 o
  -2   7  10      125.23      115.74      9.42 o
  -1   7  10      309.73      345.38     11.69 o
   0   7  10      330.86      318.92     11.88 o
   1   7  10       59.03       61.18      7.37 o
   2   7  10      280.78      273.48     12.30 o
   3   7  10      179.21      191.39     10.27 o
   4   7  10      483.48      497.00     15.11 o
   5   7  10      240.07      211.15     10.90 o
   6   7  10      236.72      246.20     15.63 o
   7   7  10      298.27      297.90     17.18 o
   8   7  10      163.49      193.34     13.43 o
   9   7  10      166.17      173.82     16.01 o
  10   7  10      119.40      107.74     18.79 o
  -4   8  10      107.91      142.17     19.48 o
  -3   8  10       61.72       33.22     19.92 o
  -2   8  10       66.72       72.72      7.62 o
  -1   8  10      253.76      260.59     10.86 o
   0   8  10      190.84      209.05     10.40 o
   1   8  10      200.14      235.36      9.76 o
   2   8  10      150.72      155.46      9.62 o
   3   8  10      419.58      419.72     14.43 o
   4   8  10      307.30      285.14     10.05 o
   5   8  10      115.35      118.81      8.86 o
   6   8  10      127.23      146.35     10.60 o
   7   8  10      305.06      316.54     22.54 o
   8   8  10      210.54      187.14     14.22 o
   9   8  10       40.55       50.71     21.02 o
  10   8  10      129.86      161.48     20.74 o
  -5   9  10       98.16       97.16     16.54 o
  -4   9  10       93.88      101.77     17.58 o
  -3   9  10       25.60       50.24     12.10 o
  -2   9  10      156.24      166.67     19.44 o
  -1   9  10       60.91       46.42     22.46 o
   0   9  10      189.68      174.56     10.32 o
   1   9  10      210.29      191.68     10.81 o
   2   9  10      121.12      146.80     10.11 o
   3   9  10      204.99      227.81     10.26 o
   4   9  10      184.25      173.36      9.32 o
   5   9  10      283.03      289.06     11.96 o
   6   9  10      163.83      152.25      9.77 o
   7   9  10       79.46       87.98     18.97 o
   8   9  10      151.98      175.48     16.96 o
   9   9  10      182.49      216.27     23.49 o
  10   9  10       48.48       80.02     19.96 o
  -4  10  10       33.44       20.80     11.04 o
  -3  10  10      119.36      137.63     35.30 o
  -2  10  10       52.19       29.21      9.85 o
  -1  10  10       74.93      129.78     20.87 o
   0  10  10       74.74       81.15     13.30 o
   1  10  10      162.35      178.28     26.00 o
   2  10  10      296.23      316.44     17.82 o
   3  10  10       70.78       67.76      7.98 o
   5  10  10      159.48      167.47      9.86 o
   6  10  10      187.26      195.29     10.66 o
   7  10  10       71.32       67.27      9.15 o
   8  10  10       47.44       42.57      7.21 o
   9  10  10       84.93       74.55     23.73 o
  10  10  10       90.35      110.30     27.37 o
  -2  11  10       83.99      108.99     18.86 o
  -1  11  10      138.39      169.00     22.50 o
   0  11  10       74.03       65.91     29.42 o
   1  11  10       49.41       37.45     25.12 o
   2  11  10       29.73       15.61      8.73 o
   3  11  10      269.96      319.01     19.42 o
   4  11  10      151.60      168.14     19.22 o
   5  11  10       21.35       21.79      4.93 o
   6  11  10       51.90       56.26      6.66 o
   7  11  10      188.53      192.52     13.53 o
   8  11  10       70.28       61.48      8.99 o
   9  11  10       14.52       19.02      9.08 o
   1  12  10       96.90      144.90     23.27 o
   2  12  10       29.32       20.73      8.67 o
   3  12  10       27.00       32.73     12.38 o
   4  12  10      118.63      131.95     14.98 o
   5  12  10       59.62       77.19     10.10 o
   6  12  10       42.07       39.89      7.58 o
   7  12  10       23.48       13.60      5.93 o
   8  12  10       52.89       55.57     13.54 o
   2  13  10       84.86      117.52     23.87 o
   3  13  10        6.87       13.12      8.50 o
   4  13  10       22.66       23.32      9.35 o
   5  13  10       78.34       76.91     27.64 o
  -5  -5  11      279.17      234.42     21.33 o
  -4  -5  11      184.83      196.40     20.56 o
  -3  -5  11      236.35      250.41     14.69 o
  -2  -5  11      137.09      143.41     13.65 o
  -1  -5  11      307.03      313.83     23.55 o
   0  -5  11      354.24      395.53     28.83 o
   1  -5  11      124.25      129.32     19.93 o
   2  -5  11      299.15      346.27     29.93 o
  -6  -4  11      125.82      119.43     21.80 o
  -5  -4  11       93.24      103.62     20.51 o
  -4  -4  11      401.10      451.13     19.00 o
  -3  -4  11      374.47      384.15     20.67 o
  -2  -4  11      142.45      139.20     12.15 o
  -1  -4  11      393.10      421.19     19.46 o
   0  -4  11      271.06      281.97     25.09 o
   1  -4  11      222.12      225.68     13.82 o
   2  -4  11      181.46      204.77     24.74 o
   3  -4  11      289.88      357.47     28.66 o
  -7  -3  11      213.14      217.83     25.62 o
  -6  -3  11      144.26      143.68     20.76 o
  -5  -3  11      125.55      126.62     17.81 o
  -4  -3  11      265.63      262.33     14.11 o
  -3  -3  11      408.24      442.19     16.50 o
  -2  -3  11      535.03      592.70     29.18 o
  -1  -3  11       79.86       80.70      9.02 o
   0  -3  11      328.19      319.96     14.89 o
   1  -3  11      535.71      563.22     25.85 o
   2  -3  11      132.17      155.57     13.78 o
   3  -3  11      185.62      174.03     20.97 o
   4  -3  11      301.96      357.87     30.69 o
   5  -3  11      629.03      731.49     38.27 o
  -7  -2  11       56.51       51.59     15.58 o
  -6  -2  11      213.81      173.27     20.29 o
  -5  -2  11      196.38      201.14     22.70 o
  -4  -2  11      106.67      130.63     14.22 o
  -3  -2  11      399.08      431.03     20.60 o
  -2  -2  11      424.57      445.95     24.48 o
  -1  -2  11      599.73      552.64     26.27 o
   0  -2  11      207.78      229.58     13.22 o
   1  -2  11      109.80      119.59      9.92 o
   2  -2  11      921.86      937.23     57.96 o
   3  -2  11      352.22      306.73     14.61 o
   4  -2  11      144.93      163.08     12.99 o
   5  -2  11      172.69      185.98     13.45 o
   6  -2  11      382.99      381.63     36.06 o
  -7  -1  11       65.51       60.16     15.17 o
  -6  -1  11      169.89      151.86     19.91 o
  -5  -1  11      397.57      371.48     24.68 o
  -4  -1  11      415.01      472.01     23.40 o
  -3  -1  11      120.60      120.80     10.49 o
  -2  -1  11       95.46      100.42      9.98 o
  -1  -1  11      869.54      863.22     23.38 o
   0  -1  11      432.04      477.34     37.51 o
   1  -1  11      267.52      246.52     13.93 o
   2  -1  11      243.09      265.49     18.73 o
   3  -1  11      615.42      644.01     23.43 o
   4  -1  11      742.19      749.39     83.45 o
   5  -1  11      162.25      154.92     19.39 o
   6  -1  11      128.95      120.54     12.34 o
   7  -1  11      195.88      194.83     15.98 o
  -8   0  11       67.82       15.45     17.87 o
  -7   0  11      285.02      237.08     21.43 o
  -6   0  11      102.15       92.72     17.57 o
  -5   0  11       81.88       81.45     14.10 o
  -4   0  11      643.05      670.69     20.63 o
  -3   0  11      356.71      341.06     13.87 o
  -2   0  11      328.63      335.28     17.52 o
  -1   0  11       43.27       40.53      8.39 o
   0   0  11      864.99      820.63     28.25 o
   1   0  11      870.04      959.87     96.85 o
   2   0  11      245.40      258.50     20.78 o
   3   0  11      525.09      534.35     29.05 o
   4   0  11      202.51      211.28     13.99 o
   5   0  11      566.46      592.69     42.74 o
   6   0  11      184.86      191.02     17.39 o
   7   0  11      111.29      110.70     12.21 o
   8   0  11      216.36      205.71     19.16 o
  -8   1  11       23.43       12.03      7.32 o
  -7   1  11       96.01       86.15     16.35 o
  -6   1  11      362.29      307.94     24.04 o
  -5   1  11      381.77      373.26     17.96 o
  -4   1  11       60.76       63.88      8.04 o
  -3   1  11      521.22      571.58     28.19 o
  -2   1  11      297.38      316.01     13.87 o
  -1   1  11      620.11      593.44     21.22 o
   0   1  11      183.23      179.25     13.92 o
   1   1  11      180.17      189.44     14.65 o
   2   1  11     1158.38     1283.79     27.38 o
   3   1  11      286.52      297.49     31.15 o
   4   1  11      598.71      572.92     34.31 o
   5   1  11      187.36      218.50     19.99 o
   6   1  11      271.37      268.91     24.62 o
   7   1  11      258.34      265.51     23.13 o
   8   1  11       87.86       84.76     12.98 o
  -8   2  11      227.25      217.75     23.20 o
  -7   2  11        6.52        3.50      5.82 o
  -6   2  11      119.73       74.85     16.51 o
  -5   2  11      243.69      211.13     15.16 o
  -4   2  11      654.68      652.81     20.90 o
  -3   2  11      118.77      129.17     11.22 o
  -2   2  11       99.05       86.24      9.82 o
  -1   2  11      783.27      838.33     40.90 o
   0   2  11      651.14      680.46     22.75 o
   1   2  11      511.54      483.24     15.64 o
   2   2  11      104.39      102.04      9.55 o
   3   2  11      584.18      544.95     28.41 o
   4   2  11      333.73      380.91     28.21 o
   5   2  11      206.48      196.40     16.98 o
   6   2  11      196.59      191.87     24.72 o
   7   2  11      327.78      330.01     22.00 o
   8   2  11      206.39      227.11     14.43 o
   9   2  11       81.89       81.11     11.19 o
  -7   3  11      388.52      323.37     23.41 o
  -6   3  11       33.32       21.47      8.83 o
  -5   3  11       93.53       93.94     13.39 o
  -4   3  11      308.75      298.54     13.85 o
  -3   3  11      296.38      318.06     14.04 o
  -2   3  11      376.95      367.60     13.77 o
  -1   3  11      126.89      115.01      9.10 o
   0   3  11      659.38      647.86     18.45 o
   1   3  11      304.88      274.38     13.05 o
   2   3  11      418.02      430.55     21.30 o
   3   3  11      286.02      295.01     17.50 o
   4   3  11      234.76      215.18     13.27 o
   5   3  11      361.39      347.80     14.93 o
   6   3  11      178.64      174.67     14.88 o
   7   3  11      127.26      124.20     10.90 o
   8   3  11      377.22      375.75     16.36 o
   9   3  11      119.21      128.95     12.04 o
  -7   4  11       85.55       70.89     17.20 o
  -6   4  11      213.19      198.00     19.83 o
  -5   4  11      115.94      112.95     11.53 o
  -4   4  11       72.52       50.97      9.50 o
  -3   4  11      392.67      389.74     14.47 o
  -2   4  11      107.13      128.05     11.33 o
  -1   4  11      423.66      441.01     19.96 o
   0   4  11      361.88      377.31     16.20 o
   1   4  11      436.14      410.79     14.48 o
   2   4  11      258.12      239.61     14.49 o
   3   4  11      114.21      117.57     10.83 o
   4   4  11      310.91      360.00     18.63 o
   5   4  11      281.29      309.20     16.78 o
   6   4  11      163.89      159.89     13.43 o
   7   4  11      250.59      214.65     16.24 o
   8   4  11       96.25       93.55     10.57 o
   9   4  11      259.33      285.45     15.96 o
  -7   5  11       48.52       47.09     14.33 o
  -6   5  11      140.74      136.88     15.26 o
  -5   5  11       88.48       70.91     12.34 o
  -4   5  11      213.59      209.10     12.99 o
  -3   5  11      137.39      136.33     10.12 o
  -2   5  11      155.41      143.76      9.16 o
  -1   5  11      247.20      230.50     11.21 o
   0   5  11      265.27      278.38     11.58 o
   1   5  11      150.37      165.99     11.82 o
   2   5  11      283.26      266.69     12.29 o
   3   5  11      404.55      370.58     13.04 o
   4   5  11      247.10      252.11     21.48 o
   5   5  11       99.95      101.24     10.65 o
   6   5  11      291.89      270.40     14.40 o
   7   5  11      239.35      246.06     14.83 o
   8   5  11      188.46      190.31     13.13 o
   9   5  11       51.64       43.63      7.90 o
  10   5  11      103.03      131.11     21.96 o
  -6   6  11       17.12       16.71      6.68 o
  -5   6  11      159.50      163.46     10.39 o
  -4   6  11      158.85      157.33     10.91 o
  -3   6  11       55.19       48.92      7.35 o
  -2   6  11      193.07      195.63     10.73 o
  -1   6  11      183.94      188.01     12.13 o
   0   6  11      348.15      360.47     14.59 o
   1   6  11      207.56      191.81     10.64 o
   2   6  11       44.17       49.38      7.17 o
   3   6  11      239.68      228.93     12.55 o
   4   6  11      264.12      284.87     14.73 o
   5   6  11      410.53      380.56     15.17 o
   6   6  11       82.90       80.63      9.78 o
   7   6  11      155.52      163.14     12.40 o
   8   6  11      300.57      284.55     18.66 o
   9   6  11      105.96      115.61     11.61 o
  10   6  11       81.90      131.65     60.48 o
  -5   7  11       22.06       22.89      6.30 o
  -4   7  11      127.37      120.55     10.25 o
  -3   7  11      303.71      283.15     15.34 o
  -2   7  11       47.18       54.63      8.05 o
  -1   7  11       60.54       66.07      8.61 o
   0   7  11      126.54      134.78      9.93 o
   1   7  11      308.61      340.08     12.65 o
   2   7  11      325.31      330.58     14.54 o
   3   7  11       38.98       33.96      6.29 o
   4   7  11      231.29      245.27     12.10 o
   5   7  11      307.56      298.10     14.44 o
   6   7  11      302.34      285.52     14.01 o
   7   7  11      100.74       96.41     11.67 o
   8   7  11       59.21       56.16     13.63 o
   9   7  11      213.33      237.63     17.69 o
  10   7  11       47.85       79.70     38.63 o
  -5   8  11       15.83       14.01      8.22 o
  -4   8  11       52.42       46.20     10.53 o
  -3   8  11       74.85       76.89      8.98 o
  -2   8  11      138.45      118.05     12.59 o
  -1   8  11      219.94      205.57     12.64 o
   0   8  11       62.20       76.33      8.00 o
   1   8  11       77.29       87.05      8.51 o
   2   8  11      221.14      226.22     11.20 o
   3   8  11      282.52      300.26     15.17 o
   4   8  11      120.73      128.87     10.40 o
   5   8  11       80.56       73.75      8.44 o
   6   8  11      179.29      167.34     12.13 o
   7   8  11      208.98      225.06     20.48 o
   8   8  11      144.49      142.51     12.39 o
   9   8  11       38.50       32.48      8.45 o
  -4   9  11       84.98       64.49     26.61 o
  -3   9  11       37.58       34.14     10.80 o
  -2   9  11       33.33       19.37     13.39 o
  -1   9  11       82.38      108.84     18.51 o
   0   9  11      221.17      225.81     10.42 o
   1   9  11       77.20       60.49      6.79 o
   2   9  11       54.61       72.44      9.32 o
   3   9  11      253.00      276.57     12.50 o
   4   9  11      202.25      230.88     11.80 o
   5   9  11      125.26      130.89      9.74 o
   6   9  11       50.65       45.92      8.27 o
   7   9  11      143.17      138.72     12.20 o
   8   9  11       86.15       55.73     10.77 o
   9   9  11       45.34       39.01     12.39 o
  -3  10  11      136.27      158.18     17.61 o
  -2  10  11       48.61       73.22     15.32 o
  -1  10  11       32.08       35.77     12.38 o
   0  10  11       62.19       65.87     13.61 o
   1  10  11      125.44      137.45     31.28 o
   2  10  11      182.68      182.78     11.24 o
   3  10  11       21.19       25.97      6.22 o
   4  10  11      110.88      129.32      9.76 o
   5  10  11      160.40      170.13      9.81 o
   6  10  11       76.12       84.63      9.85 o
   7  10  11       19.25       15.95      5.73 o
   8  10  11       80.73       84.17      9.96 o
   9  10  11       91.97       90.17     18.74 o
  -1  11  11       72.54       33.07     17.57 o
   0  11  11       36.47       11.57     10.36 o
   1  11  11       47.56       37.33     13.79 o
   2  11  11       79.91       99.63     15.81 o
   3  11  11      114.91      157.04     16.51 o
   4  11  11       31.48       27.79      6.90 o
   5  11  11       67.27       69.51      7.96 o
   6  11  11       60.60       54.25      8.99 o
   7  11  11       52.81       49.64      8.45 o
   8  11  11       25.58       21.62      7.11 o
   1  12  11       11.88       11.26      9.16 o
   2  12  11       26.90       32.20     11.13 o
   3  12  11      105.58      137.57     17.05 o
   4  12  11       28.68       33.05      8.27 o
   5  12  11       11.93       20.11      7.82 o
   6  12  11       41.99       45.16      9.48 o
  -3  -4  12      120.00      123.80     13.18 o
  -2  -4  12      156.08      149.64     13.10 o
  -1  -4  12      300.85      330.37     17.31 o
   0  -4  12      156.68      161.99     13.81 o
  -5  -3  12      133.58      124.19     17.21 o
  -4  -3  12      217.87      258.10     20.26 o
  -3  -3  12      178.02      176.59     14.00 o
  -2  -3  12      224.32      259.13     16.87 o
  -1  -3  12      105.97      129.77     13.72 o
   0  -3  12      445.82      455.30     33.50 o
   1  -3  12      197.88      200.52     14.75 o
   2  -3  12       79.79       76.77     10.90 o
   3  -3  12      313.45      403.88     30.85 o
  -5  -2  12       53.62       44.97     17.94 o
  -4  -2  12       51.91       50.58     12.35 o
  -3  -2  12      569.23      613.50     22.40 o
  -2  -2  12      277.79      330.34     21.92 o
  -1  -2  12      189.41      172.22     13.88 o
   0  -2  12      164.47      160.17     14.49 o
   1  -2  12      336.49      329.21     15.99 o
   2  -2  12      330.96      373.70     28.44 o
   3  -2  12       48.21       51.51      9.93 o
   4  -2  12      225.35      216.88     17.93 o
  -6  -1  12      172.50      131.64     20.20 o
  -5  -1  12      164.06      150.13     22.04 o
  -4  -1  12      159.22      170.89     13.11 o
  -3  -1  12       74.27       82.46     12.13 o
  -2  -1  12      321.88      326.93     19.11 o
  -1  -1  12      534.28      516.38     18.98 o
   0  -1  12      197.32      189.80     17.30 o
   1  -1  12      197.27      179.71     16.08 o
   2  -1  12      273.83      293.28     17.12 o
   3  -1  12      412.09      436.31     20.05 o
   4  -1  12      206.65      222.60     15.23 o
   5  -1  12       92.40       81.36     15.10 o
  -6   0  12       12.31       13.15     10.61 o
  -5   0  12      301.69      294.64     23.72 o
  -4   0  12      262.09      255.54     14.90 o
  -3   0  12      226.25      222.39     15.16 o
  -2   0  12      225.96      240.00     19.81 o
  -1   0  12      125.32      124.52     17.50 o
   0   0  12      580.88      604.39     60.36 o
   1   0  12      227.71      215.21     16.73 o
   2   0  12      152.21      158.08     13.49 o
   3   0  12      419.80      453.63     37.75 o
   4   0  12      193.02      188.59     21.77 o
   5   0  12      328.08      329.07     23.81 o
   6   0  12      106.61      111.73     12.81 o
  -6   1  12      138.87      119.25     21.74 o
  -5   1  12       51.60       36.10     12.85 o
  -4   1  12      207.12      181.05     13.07 o
  -3   1  12      479.37      503.18     17.03 o
  -2   1  12      132.66      144.03     12.03 o
  -1   1  12      156.85      132.42     13.39 o
   0   1  12      277.36      284.75     16.25 o
   1   1  12      332.00      353.91     20.42 o
   2   1  12      434.90      521.52     26.92 o
   3   1  12      147.64      150.32     12.65 o
   4   1  12      430.28      448.89     19.07 o
   5   1  12      177.16      195.29     14.83 o
   6   1  12      119.09      107.95     14.39 o
   7   1  12       91.03       86.48     10.85 o
  -6   2  12      170.60      145.81     19.34 o
  -5   2  12      123.03       98.75     12.93 o
  -4   2  12      178.13      152.08     18.96 o
  -3   2  12      239.90      294.80     15.51 o
  -2   2  12      256.74      269.23     14.50 o
  -1   2  12      300.20      265.39     14.10 o
   0   2  12      100.49       83.44     12.31 o
   1   2  12      370.83      408.33     19.72 o
   2   2  12      131.38      120.48     11.51 o
   3   2  12      350.74      325.07     17.66 o
   4   2  12      229.58      275.46     23.03 o
   5   2  12      181.25      194.61     15.08 o
   6   2  12      261.98      245.59     15.42 o
   7   2  12       98.60      101.26     14.70 o
  -6   3  12       54.80       30.26     12.55 o
  -5   3  12      197.59      195.97     13.98 o
  -4   3  12      133.41      143.18     11.75 o
  -3   3  12       92.50      102.08     11.23 o
  -2   3  12      289.33      308.50     18.93 o
  -1   3  12       86.63      106.87     14.37 o
   0   3  12      585.66      600.27     22.97 o
   1   3  12       83.11       91.83     11.30 o
   2   3  12      233.57      210.81     13.14 o
   3   3  12      347.63      387.95     16.99 o
   4   3  12      146.26      143.00     12.37 o
   5   3  12      207.72      199.08     15.32 o
   6   3  12       62.37       70.57      9.99 o
   7   3  12      231.82      271.29     22.53 o
   8   3  12      170.70      160.94     14.56 o
  -6   4  12       59.62       39.81     11.86 o
  -5   4  12       92.75       75.35     13.43 o
  -4   4  12      141.11      137.85     20.18 o
  -3   4  12      285.44      301.16     15.04 o
  -2   4  12       20.81       33.94      8.17 o
  -1   4  12      210.59      206.71     12.09 o
   1   4  12      468.37      460.20     17.02 o
   2   4  12      124.86      148.09     12.75 o
   3   4  12       28.84       39.86     10.77 o
   4   4  12      397.28      386.59     17.51 o
   5   4  12      207.14      177.42     15.45 o
   6   4  12      153.51      157.75     13.19 o
   7   4  12       54.13       50.54      8.66 o
   8   4  12      190.67      188.03     15.05 o
  -5   5  12        7.95        9.61      5.33 o
  -4   5  12       86.65       82.59     12.06 o
  -3   5  12      162.78      189.94     13.97 o
  -2   5  12      204.80      201.59     15.84 o
  -1   5  12       37.94       23.31      6.69 o
   0   5  12      108.51      129.27     14.20 o
   1   5  12      334.96      365.65     22.51 o
   2   5  12      283.87      290.34     18.00 o
   3   5  12      186.20      180.16     13.00 o
   4   5  12       41.83       42.17      8.69 o
   5   5  12      185.80      198.24     14.22 o
   6   5  12      217.15      238.23     19.59 o
   7   5  12      135.56      139.22     13.77 o
   8   5  12       66.22       89.54     11.23 o
  -5   6  12      171.53      168.73     12.06 o
  -4   6  12       26.29       21.46      6.70 o
  -3   6  12       47.96       25.47      8.94 o
  -2   6  12      143.34      155.20     11.59 o
  -1   6  12      167.45      169.67     11.08 o
   0   6  12      210.57      206.61     12.35 o
   1   6  12       13.55       13.46      5.93 o
   2   6  12      156.63      177.60     12.55 o
   3   6  12      340.18      381.48     22.39 o
   4   6  12      191.63      194.31     13.73 o
   5   6  12       93.29       84.16     11.09 o
   6   6  12       99.67      102.11     13.63 o
   7   6  12      203.11      205.19     14.23 o
   8   6  12      170.19      155.28     17.58 o
   9   6  12       28.04       34.48      9.55 o
  -4   7  12       55.20       52.28      8.70 o
  -3   7  12      134.94      113.71     11.82 o
  -2   7  12       49.16       65.17      9.25 o
  -1   7  12       55.75       54.30      8.57 o
   0   7  12      148.94      125.03     12.27 o
   1   7  12      330.06      366.73     21.94 o
   2   7  12       52.24       37.04      6.69 o
   3   7  12       50.86       57.12     10.38 o
   4   7  12      226.84      238.07     15.41 o
   5   7  12      232.54      238.47     15.11 o
   6   7  12       97.31       87.31     11.89 o
   7   7  12       54.52       52.80     10.33 o
   8   7  12       90.42       80.24     13.00 o
  -3   8  12       45.26       42.74      7.77 o
  -2   8  12      155.16      166.26     12.49 o
  -1   8  12       76.87       70.78      9.90 o
   0   8  12       52.24       55.97      8.29 o
   1   8  12      113.58      112.98     10.56 o
   2   8  12      144.81      160.55     14.70 o
   3   8  12       78.57       96.45     11.00 o
   4   8  12       94.73       81.05     11.50 o
   5   8  12      153.98      164.17     14.18 o
   6   8  12      167.08      174.28     14.73 o
   7   8  12       56.42       47.21      9.60 o
   8   8  12       83.99       78.73     11.20 o
  -2   9  12       44.30       34.13     10.56 o
  -1   9  12       86.10      104.94     14.24 o
   0   9  12      115.16      124.58     10.80 o
   1   9  12       62.08       48.36      7.74 o
   2   9  12       74.56       75.23      9.37 o
   3   9  12      147.54      158.11     12.11 o
   4   9  12       56.52       72.29     10.54 o
   5   9  12       63.73       55.73      8.97 o
   6   9  12       77.35       62.98      9.30 o
   7   9  12      101.49       76.44     10.44 o
   8   9  12       27.45       22.22      7.06 o
  -1  10  12       41.72       50.70      9.92 o
   0  10  12       49.81       36.85     11.32 o
   1  10  12       67.01       87.39     12.62 o
   2  10  12       49.51       67.78      9.38 o
   3  10  12       63.72       78.94     10.20 o
   4  10  12      106.11      102.64     10.32 o
   5  10  12       31.39       34.61      7.78 o
   6  10  12       53.46       45.87      7.21 o
   7  10  12       49.58       31.07      9.74 o
   1  11  12       78.53       84.33     17.46 o
   2  11  12       33.29       35.71     12.17 o
   3  11  12       10.64       20.79     10.97 o
   4  11  12       80.64       66.38      8.93 o
   5  11  12       74.72       78.59     10.21 o
   6  11  12       11.63       11.84      5.15 o
  -2  -2  13       95.04       99.68     13.31 o
  -1  -2  13      192.44      180.87     18.05 o
   0  -2  13      191.54      190.12     14.41 o
   1  -2  13      156.99      168.37     18.11 o
  -4  -1  13      119.61      115.11     15.13 o
  -3  -1  13      124.57      120.01     13.18 o
  -2  -1  13      296.45      331.89     18.93 o
  -1  -1  13      187.84      191.46     16.75 o
   0  -1  13      100.58      108.97     13.12 o
   1  -1  13      363.18      386.34     20.09 o
   2  -1  13      158.40      168.43     15.03 o
   3  -1  13       70.48       70.97     11.88 o
  -4   0  13       21.12       23.07      8.59 o
  -3   0  13      105.59      115.05     12.79 o
  -2   0  13      283.95      291.83     22.00 o
  -1   0  13      172.32      220.01     15.82 o
   0   0  13      272.04      275.71     16.36 o
   1   0  13       59.60       72.13     10.51 o
   2   0  13      234.00      259.53     20.22 o
   3   0  13      276.11      277.14     16.40 o
   4   0  13      100.00      111.74     13.82 o
  -5   1  13       94.48       88.77     20.22 o
  -4   1  13      215.63      243.48     16.19 o
  -3   1  13      118.23      123.60     13.20 o
  -2   1  13       55.12       70.67     10.27 o
  -1   1  13      276.39      307.45     17.14 o
   0   1  13      229.23      251.52     15.13 o
   1   1  13      233.81      246.32     16.55 o
   2   1  13       86.09      109.67     13.44 o
   3   1  13       97.90       94.48     11.65 o
   4   1  13      263.40      265.29     17.66 o
   5   1  13      135.67      133.49     13.75 o
  -5   2  13       26.71       15.50     10.18 o
  -4   2  13      195.66      195.44     15.61 o
  -3   2  13      219.80      223.20     16.04 o
  -2   2  13      197.62      195.33     15.77 o
  -1   2  13       29.92       39.78      9.40 o
   0   2  13       65.41       75.96     11.21 o
   1   2  13      376.68      413.66     19.39 o
   2   2  13      168.30      174.97     18.13 o
   3   2  13      107.79       88.94     12.16 o
   4   2  13      150.65      177.17     18.20 o
   5   2  13      166.68      197.64     17.98 o
   6   2  13      163.76      164.78     18.56 o
  -5   3  13      131.61      140.21     21.58 o
  -4   3  13       21.85       20.76      8.32 o
  -3   3  13      124.06      151.90     14.08 o
  -2   3  13      249.96      262.76     17.76 o
  -1   3  13      135.32      139.47     13.59 o
   0   3  13      137.69      116.84     17.92 o
   1   3  13       26.85       32.25      7.72 o
   2   3  13      215.01      210.67     17.10 o
   3   3  13      253.42      283.29     16.58 o
   4   3  13       51.01       42.87      8.44 o
   5   3  13      166.83      163.45     15.72 o
   6   3  13      100.70      100.73     11.68 o
  -4   4  13      120.84      123.60     12.69 o
  -3   4  13       86.83       92.03     11.52 o
  -2   4  13       51.64       39.99      9.15 o
  -1   4  13      124.60      147.23     15.26 o
   0   4  13      117.99      125.48     16.49 o
   1   4  13      171.62      177.11     14.58 o
   2   4  13       90.75      116.29     14.06 o
   3   4  13       75.70       69.66     11.03 o
   4   4  13      322.84      335.82     22.23 o
   5   4  13       66.39       69.61     11.80 o
   6   4  13      110.26      127.81     15.16 o
   7   4  13       83.83       89.27     12.05 o
  -4   5  13       59.12       81.16     12.00 o
  -3   5  13       72.98       51.42      9.99 o
  -2   5  13      127.38      154.81     13.56 o
  -1   5  13       53.48       65.29      9.98 o
   0   5  13       59.02       37.14      9.06 o
   1   5  13      308.62      358.94     18.80 o
   2   5  13       60.69       78.15     13.93 o
   3   5  13      109.28      110.11     11.89 o
   4   5  13       77.71       89.58     12.17 o
   5   5  13      193.58      173.84     13.88 o
   6   5  13      101.40      113.69     15.01 o
   7   5  13       51.11       50.54     12.41 o
  -4   6  13       24.91       29.38      9.54 o
  -3   6  13       40.43       52.13     10.08 o
  -2   6  13       67.17       71.41     11.38 o
  -1   6  13       51.06       47.00      8.85 o
   0   6  13      116.94      142.57     13.97 o
   1   6  13       45.60       58.25     10.81 o
   2   6  13      331.26      345.09     16.95 o
   3   6  13       67.90       64.77      9.96 o
   4   6  13       67.16       78.44     11.39 o
   5   6  13      127.36      142.13     16.36 o
   6   6  13      115.09       81.21     11.34 o
   7   6  13       96.41       84.25     11.93 o
  -3   7  13       56.31       43.38      8.29 o
  -2   7  13       35.15       37.81      7.94 o
  -1   7  13      109.96      122.48     11.34 o
   0   7  13       37.98       38.54      7.39 o
   1   7  13      112.21      117.36     12.10 o
   2   7  13       64.29       56.14     10.13 o
   3   7  13      168.59      204.44     16.33 o
   4   7  13       94.03       94.15     11.30 o
   5   7  13       33.10       31.38      8.85 o
   6   7  13      103.20       99.42     11.56 o
   7   7  13      100.45       77.80     11.80 o
  -2   8  13       50.92       42.62     12.27 o
  -1   8  13       22.95       26.16      8.00 o
   0   8  13       94.48       98.26     13.02 o
   1   8  13       93.55      108.83     11.19 o
   2   8  13       57.13       74.84      9.22 o
   3   8  13       54.80       56.98      9.90 o
   4   8  13      109.38      101.50     12.75 o
   5   8  13      115.25      122.34     14.22 o
   6   8  13       34.36       24.87      7.83 o
   7   8  13       31.64       29.05      8.56 o
  -1   9  13       28.30       44.73      9.37 o
   0   9  13       40.58       47.77      8.51 o
   1   9  13       60.70       64.90      9.72 o
   2   9  13       93.83      112.29     11.74 o
   3   9  13       25.14       31.87      8.38 o
   4   9  13       33.00       41.08      8.90 o
   5   9  13       77.28       78.86     11.56 o
   6   9  13       54.20       30.79      8.22 o
   1  10  13       22.86       28.98      9.46 o
   2  10  13       42.33       40.26      8.67 o
   3  10  13       88.15       92.74     10.62 o
   4  10  13       16.11       23.92      7.73 o
   5  10  13       21.75       30.29      7.64 o
  -2   1  14       64.63       71.72     10.93 o
  -1   1  14      258.37      328.99     28.86 o
   0   1  14       95.86      109.19     13.61 o
   1   1  14       70.17       71.58     11.74 o
   2   1  14       68.24       65.08     11.08 o
  -2   2  14      111.02      123.07     14.94 o
  -1   2  14       49.37       50.82     10.57 o
   0   2  14      126.33      107.85     13.51 o
   1   2  14      193.59      208.66     16.43 o
   2   2  14       54.02       51.78     10.60 o
   3   2  14       74.46      104.68     15.28 o
  -2   3  14       72.76       59.83     11.57 o
  -1   3  14       75.28       59.57     12.02 o
   0   3  14       62.27       69.19     11.77 o
   1   3  14       50.06       48.65     10.62 o
   2   3  14      165.15      160.93     17.53 o
   3   3  14       54.76       88.17     13.41 o
   4   3  14       80.57       93.95     14.33 o
  -2   4  14       79.01       86.10     12.88 o
  -1   4  14      110.13      120.59     14.16 o
   0   4  14       40.94       58.11     11.47 o
   1   4  14       65.78       60.72     11.47 o
   2   4  14      121.15      106.41     14.11 o
   3   4  14      100.13      112.04     13.04 o
   4   4  14       56.72       64.28     11.12 o
   5   4  14       64.03       80.67     13.54 o
  -2   5  14       77.34       71.52     12.51 o
  -1   5  14       49.99       52.37     11.65 o
   0   5  14       59.50       57.58     11.15 o
   1   5  14       84.04       94.85     12.26 o
   2   5  14       28.86       51.56     11.09 o
   3   5  14      141.58      155.53     15.31 o
   4   5  14      110.69      110.21     13.68 o
   5   5  14       54.23       56.23     10.38 o
  -1   6  14       32.41       42.75      9.52 o
   0   6  14       87.00      101.48     15.41 o
   1   6  14       68.75       76.27     14.80 o
   2   6  14      114.91      156.07     15.52 o
   3   6  14       24.96       30.16     10.29 o
   4   6  14       77.16       86.47     13.49 o
   5   6  14      135.13      132.21     14.19 o
   0   7  14        4.79       18.19      9.24 o
   1   7  14       62.05       80.61     12.06 o
   2   7  14      120.40       99.63     12.14 o
   3   7  14       77.29       74.41     12.54 o
   4   7  14       34.50       40.18     11.84 o
   5   7  14       30.17       30.69      9.07 o
   1   8  14       28.58       21.29      8.03 o
   2   8  14       20.08       31.42      9.00 o
   3   8  14      103.02      124.64     14.83 o
   4   8  14       42.30       31.65     10.41 o
 
